# Supplementary material for: Genetic characteristics of human parainfluenza viruses 1–4 associated with acute lower respiratory tract infection in Chinese children, during 2015–2021
Source: Microbiol Spectr. 2024 Sep 12;12(10):e03432-23. doi: 10.1128/spectrum.03432-23 (PMC11448424; doi:10.1128/spectrum.03432-23)
Supplement: Table S1 — Stains in this study. [file spectrum.03432-23-s0005.xlsx]

## Sheet: Sheet1
Supplementary Table 1. The sequence information of the 156 HPIV1-4 complete genomes obtained in this study
GenBank ID	Strain name	Organism	gender	age	collection date	collection site	clade/lineage/ sub-lineage
							HN	WGS
OQ981688	HPIV1/CHN/BCH20150558/2015	Human respirovirus 1	male	6y	2015-03-05	Beijing, China	D	D
OQ981690	HPIV1/CHN/BCH20160432/2016	Human respirovirus 1	female	3y	2016-08-10	Beijing, China	B	B
OQ981691	HPIV1/CHN/BCH20160495/2016	Human respirovirus 1	female	3y	2016-09-05	Beijing, China	C	C
OQ981692	HPIV1/CHN/BCH20170219/2017	Human respirovirus 1	male	4y	2017-04-05	Beijing, China	B	B
OQ981693	HPIV1/CHN/BCH20170252/2017	Human respirovirus 1	male	9m	2017-05-15	Beijing, China	B	B
OQ981694	HPIV1/CHN/BCH20170345/2017	Human respirovirus 1	male	7m	2017-08-03	Beijing, China	B	B
OQ981689	HPIV1/CHN/BCH20170406/2017	Human respirovirus 1	female	4m	2017-09-07	Beijing, China	B	B
OQ981695	HPIV1/CHN/BCH20170584/2017	Human respirovirus 1	female	3y	2017-12-01	Beijing, China	B	B
OQ981696	HPIV1/CHN/BCH20180405/2018	Human respirovirus 1	male	1y	2018-03-30	Beijing, China	D	D
OQ981697	HPIV1/CHN/BCH20180721/2018	Human respirovirus 1	female	10m	2018-09-27	Beijing, China	B	B
OQ981698	HPIV1/CHN/BCH20180770/2018	Human respirovirus 1	male	6m	2018-11-01	Beijing, China	B	B
OQ981699	HPIV1/CHN/BCH20180797/2018	Human respirovirus 1	male	1y	2018-11-09	Beijing, China	B	B
OQ981700	HPIV1/CHN/BCH20180919/2018	Human respirovirus 1	female	16d	20181212	Beijing, China	B	B
OQ981667	HPIV1/CHN/BCH19055/2019	Human respirovirus 1	male	2m	2019-04-12	Beijing, China	B	B
OQ981669	HPIV1/CHN/BCH19192/2019	Human respirovirus 1	male	9m	2019-11-15	Beijing, China	B	B
OQ981668	HPIV1/CHN/BCH19213/2019	Human respirovirus 1	male	6y3m	2019-11-29	Beijing, China	B	B
OQ981701	HPIV1/CHN/BCH20200226/2020	Human respirovirus 1	male	26d	2020-02-04	Beijing, China	D	D
OQ981702	HPIV1/CHN/BCH20200698/2020	Human respirovirus 1	male	1y	2020-10-30	Beijing, China	B	B
OQ981703	HPIV1/CHN/BCH20200781/2020	Human respirovirus 1	male	1y	2020-12-29	Beijing, China	B	B
OQ981704	HPIV1/CHN/BCH20200782/2020	Human respirovirus 1	male	1y	2020-12-30	Beijing, China	B	B
OQ981705	HPIV1/CHN/BCH20200786/2021	Human respirovirus 1	female	4m	2021-01-06	Beijing, China	B	B
OQ981705	HPIV1/CHN/BCH20210017/2021	Human respirovirus 1	female	1y	2021-03-23	Beijing, China	D	D
OQ981707	HPIV1/CHN/BCH20210081/2021	Human respirovirus 1	female	3y	2021-05-31	Beijing, China	D	D
OQ981708	HPIV1/CHN/BCH20210093/2021	Human respirovirus 1	male	18d	2021-06-16	Beijing, China	B	B
OQ981709	HPIV1/CHN/BCH20210111/2021	Human respirovirus 1	female	8m	2021-07-19	Beijing, China	B	B
OQ981710	HPIV1/CHN/BCH20210137/2021	Human respirovirus 1	female	3y	2021-08-05	Beijing, China	B	B
OQ981711	HPIV1/CHN/BCH288/2021	Human respirovirus 1	male	7y	2021-10-25	Beijing, China	B	B
OQ981670	HPIV1/CHN/GY18189/2018	Human respirovirus 1	male	1y	2018-12-01	Guiyang, China	B	B
OQ981671	HPIV1/CHN/GY18190/2018	Human respirovirus 1	male	2y9m	2018-12-01	Guiyang, China	B	B
OQ981677	HPIV1/CHN/YC17073/2017	Human respirovirus 1	female	6y2m	2017-10-16	Yinchuan, China	B	B
OQ981678	HPIV1/CHN/YC17088/2017	Human respirovirus 1	male	2y	2017-10-28	Yinchuan, China	B	B
OQ981679	HPIV1/CHN/YC17091/2017	Human respirovirus 1	male	5y	2017-10-24	Yinchuan, China	C	C
OQ981680	HPIV1/CHN/YC18090/2018	Human respirovirus 1	male	3y7m	2018-08-08	Yinchuan, China	C	C
OQ981681	HPIV1/CHN/YC18091/2018	Human respirovirus 1	male	3y8m	2018-08-08	Yinchuan, China	C	C
OQ981682	HPIV1/CHN/YC18101/2018	Human respirovirus 1	male	7m	2018-08-30	Yinchuan, China	B	B
OQ981683	HPIV1/CHN/YC18154/2018	Human respirovirus 1	male	1y	2018-10-09	Yinchuan, China	B	B
OQ981684	HPIV1/CHN/YC19062/2019	Human respirovirus 1	N/A	N/A	2019-05-08	Yinchuan, China	B	B
OQ981685	HPIV1/CHN/YC19076/2019	Human respirovirus 1	N/A	N/A	2019-08-08	Yinchuan, China	B	B
OQ981686	HPIV1/CHN/YC19111/2019	Human respirovirus 1	female	3y1m	2019-09-25	Yinchuan, China	B	B
OQ981687	HPIV1/CHN/YC19192/2020	Human respirovirus 1	female	3m	2020-01-08	Yinchuan, China	B	B
OQ981672	HPIV1/CHN/WZ17106/2018	Human respirovirus 1	female	1y11m	2018-03-10	Wenzhou, China	D	D
OQ981673	HPIV1/CHN/WZ17141/2018	Human respirovirus 1	male	29d	2018-03-23	Wenzhou, China	D	D
OQ981674	HPIV1/CHN/WZ17271/2018	Human respirovirus 1	male	1y	2018-11-23	Wenzhou, China	B	B
OQ981675	HPIV1/CHN/WZ17307/2018	Human respirovirus 1	male	9m17d	2018-12-18	Wenzhou, China	B	B
OQ981676	HPIV1/CHN/WZ17313/2018	Human respirovirus 1	male	5m	2018-12-21	Wenzhou, China	B	B
OQ990765	HPIV2/CHN/BCH20160149/2016	Human rubulavirus 2	female	12d	2016-03-23	Beijing, China	G1a	G1a
OQ990766	HPIV2/CHN/BCH20170155/2017	Human rubulavirus 2	male	4y	2017-02-28	Beijing, China	G3	G3
OQ990767	HPIV2/CHN/BCH20170249/2017	Human rubulavirus 2	male	3m	2017-05-12	Beijing, China	G1a	G1a
OQ990768	HPIV2/CHN/BCH20170272/2017	Human rubulavirus 2	female	1y	2017-05-27	Beijing, China	G3	G3
OQ990769	HPIV2/CHN/BCH20170307/2017	Human rubulavirus 2	female	3y	2017-07-05	Beijing, China	G3	G3
OQ990770	HPIV2/CHN/BCH20170457/2017	Human rubulavirus 2	male	5y	2017-10-23	Beijing, China	G1a	G1a
OQ990771	HPIV2/CHN/BCH19212/2019	Human rubulavirus 2	female	5.24	2019-11-15	Beijing, China	G1a	G1a
OQ990772	HPIV2/CHN/WZ17441/2019	Human rubulavirus 2	male	1y8m	2019-10-11	Wenzhou, China	G1a	G1a
OQ990773	HPIV2/CHN/YC17068/2017	Human rubulavirus 2	male	7m	2017-10-12	Yinchuan, China	G1a	G1a
OQ981712	HPIV3/CHN/BCH20150780/2015	Human respirovirus 3	male	5m	2015-05-08	Beijing, China	C3f	C3f
OQ981713	HPIV3/CHN/BCH20150797/2015	Human respirovirus 3	male	1m	2015-05-12	Beijing, China	C3b	C3b*
OQ981714	HPIV3/CHN/BCH20150924/2015	Human respirovirus 3	female	5y	2015-07-16	Beijing, China	C3b	C3b
OQ981715	HPIV3/CHN/BCH20151012/2015	Human respirovirus 3	female	10m	2015-09-01	Beijing, China	C3f	C3f*
OQ981716	HPIV3/CHN/BCH20151067/2015	Human respirovirus 3	male	2m	2015-10-23	Beijing, China	C3b	C3b*
OQ981717	HPIV3/CHN/BCH20160015/2016	Human respirovirus 3	male	1y	2016-01-07	Beijing, China	C3a	C3a*
OQ981718	HPIV3/CHN/BCH20160110/2016	Human respirovirus 3	male	5m	2016-03-07	Beijing, China	C3f	C3f
OQ981719	HPIV3/CHN/BCH20160184/2016	Human respirovirus 3	male	13d	2016-04-26	Beijing, China	C3b	C3b
OQ981720	HPIV3/CHN/BCH20160189/2016	Human respirovirus 3	male	8m	2016-05-06	Beijing, China	C3f	C3f
OQ981721	HPIV3/CHN/BCH20160445/2016	Human respirovirus 3	female	6m	2016-08-18	Beijing, China	C3a	C3a
OQ981722	HPIV3/CHN/BCH20160620/2016	Human respirovirus 3	male	12y	2016-11-10	Beijing, China	C3f	C3f
OQ981723	HPIV3/CHN/BCH20170125/2017	Human respirovirus 3	male	10m	2017-02-09	Beijing, China	C3a	C3a
OQ981724	HPIV3/CHN/BCH20170290/2017	Human respirovirus 3	female	1y	2017-06-26	Beijing, China	C3b	C3b
OQ981725	HPIV3/CHN/BCH20170298/2017	Human respirovirus 3	male	2m	2017-07-03	Beijing, China	C3a	C3a
OQ981726	HPIV3/CHN/BCH20170368/2017	Human respirovirus 3	male	7m	2017-08-18	Beijing, China	C3f	C3f
OQ981727	HPIV3/CHN/BCH20170451/2017	Human respirovirus 3	male	3m	2017-10-18	Beijing, China	C3a	C3a
OQ981728	HPIV3/CHN/BCH20170582/2017	Human respirovirus 3	male	9m	2017-12-01	Beijing, China	C3b	C3b
OQ981729	HPIV3/CHN/BCH20190096/2019	Human respirovirus 3	male	1y	2019-01-18	Beijing, China	C3a	C3a*
OQ981730	HPIV3/CHN/BCH20190234/2019	Human respirovirus 3	male	1y	2019-02-03	Beijing, China	C3f	C3f
OQ981731	HPIV3/CHN/BCH20190337/2019	Human respirovirus 3	male	6m	2019-03-04	Beijing, China	C3b	C3b
OQ981732	HPIV3/CHN/BCH20190362/2019	Human respirovirus 3	male	4m	2019-03-12	Beijing, China	C3f	C3f
OQ981733	HPIV3/CHN/BCH20190390/2019	Human respirovirus 3	male	2y	2019-03-19	Beijing, China	C3a	C3a
OQ981734	HPIV3/CHN/BCH20190502/2019	Human respirovirus 3	male	4y	2019-04-18	Beijing, China	C3f	C3f
OQ981735	HPIV3/CHN/BCH20190558/2019	Human respirovirus 3	female	2m	2019-05-09	Beijing, China	C3a	C3a
OQ981736	HPIV3/CHN/BCH20190563/2019	Human respirovirus 3	female	22d	2019-05-13	Beijing, China	C3a	C3a
OQ981737	HPIV3/CHN/BCH20190565/2019	Human respirovirus 3	female	2y	2019-05-14	Beijing, China	C3a	C3a
OQ981738	HPIV3/CHN/BCH20190570/2019	Human respirovirus 3	male	12y	2019-05-17	Beijing, China	C3a	C3a
OQ981739	HPIV3/CHN/BCH20190595/2019	Human respirovirus 3	female	9m	2019-06-21	Beijing, China	C3f	C3f
OQ981740	HPIV3/CHN/BCH20190607/2019	Human respirovirus 3	male	1y	2019-07-01	Beijing, China	C3a	C3a
OQ981741	HPIV3/CHN/BCH20190663/2019	Human respirovirus 3	female	1y	2019-08-07	Beijing, China	C3f	C3f
OQ981742	HPIV3/CHN/BCH20190727/2019	Human respirovirus 3	female	1y	2019-09-27	Beijing, China	C3f	C3f
OQ981743	HPIV3/CHN/BCH20190728/2019	Human respirovirus 3	male	2y	2019-09-29	Beijing, China	C3a	C3a
OQ981744	HPIV3/CHN/BCH20190730/2019	Human respirovirus 3	male	1y	2019-09-29	Beijing, China	C3b	C3b
OQ981745	HPIV3/CHN/BCH20190733/2019	Human respirovirus 3	female	3y	2019-09-30	Beijing, China	C3f	C3f
OQ981746	HPIV3/CHN/BCH20190734/2019	Human respirovirus 3	male	5m	2019-10-08	Beijing, China	C3a	C3a
OQ981747	HPIV3/CHN/BCH20190743/2019	Human respirovirus 3	male	2m	2019-10-21	Beijing, China	C3a	C3a
OQ981748	HPIV3/CHN/BCH20190746/2019	Human respirovirus 3	male	1y	2019-10-23	Beijing, China	C3a	C3a
OQ981749	HPIV3/CHN/BCH20190753/2019	Human respirovirus 3	female	7m	2019-10-28	Beijing, China	C3f	C3f*
OQ981750	HPIV3/CHN/BCH20190758/2019	Human respirovirus 3	male	8m	2019-11-04	Beijing, China	C3b	C3b
OQ981751	HPIV3/CHN/BCH20190766/2019	Human respirovirus 3	male	2m	2019-11-11	Beijing, China	C3a	C3a
OQ981752	HPIV3/CHN/BCH20190767/2019	Human respirovirus 3	male	1y	2019-11-11	Beijing, China	C3f	C3f
OQ981753	HPIV3/CHN/BCH20190768/2019	Human respirovirus 3	male	23d	2019-11-11	Beijing, China	C3f	C3f
OQ981754	HPIV3/CHN/BCH20190829/2019	Human respirovirus 3	female	3m	2019-12-02	Beijing, China	C3f	C3f
OQ981755	HPIV3/CHN/BCH20190839/2019	Human respirovirus 3	female	7y	2019-12-03	Beijing, China	C3a	C3a
OQ981756	HPIV3/CHN/BCH20190861/2019	Human respirovirus 3	male	15d	2019-12-09	Beijing, China	C3a	C3a
OQ981757	HPIV3/CHN/BCH20190878/2019	Human respirovirus 3	female	5m	2019-12-10	Beijing, China	C3a	C3a
OQ981758	HPIV3/CHN/BCH20190903/2019	Human respirovirus 3	male	3m	2019-12-16	Beijing, China	C3b	C3b
OQ981759	HPIV3/CHN/BCH20190912/2019	Human respirovirus 3	female	5m	2019-12-17	Beijing, China	C3f	C3f
OQ981760	HPIV3/CHN/BCH20190973/2019	Human respirovirus 3	female	1y	2019-12-25	Beijing, China	C3b	C3b*
OQ981761	HPIV3/CHN/BCH20200037/2020	Human respirovirus 3	male	2m	2020-01-09	Beijing, China	C3a	C3a*
OQ981762	HPIV3/CHN/BCH20200041/2020	Human respirovirus 3	male	7y	2020-01-13	Beijing, China	C3a	C3a
OQ981763	HPIV3/CHN/BCH20200077/2020	Human respirovirus 3	male	3y	2020-01-20	Beijing, China	C3f	C3f
OQ981764	HPIV3/CHN/BCH20200090/2020	Human respirovirus 3	male	1y	2020-01-21	Beijing, China	C3a	C3a
OQ981765	HPIV3/CHN/BCH20200440/2020	Human respirovirus 3	female	4m	2020-03-19	Beijing, China	C3f	C3f
OQ981766	HPIV3/CHN/BCH20200450/2020	Human respirovirus 3	male	2y	2020-03-20	Beijing, China	C3f	C3f
OQ981767	HPIV3/CHN/BCH17080/2017	Human respirovirus 3	female	1y4m	2017-09-13	Beijing, China	C3a	C3a
OQ981768	HPIV3/CHN/BCH18024/2018	Human respirovirus 3	male	1y	2018-05-30	Beijing, China	C3f	C3f
OQ981769	HPIV3/CHN/GZFE17033/2018	Human respirovirus 3	female	8m	2018-03-26	Guangzhou, China	C3b	C3b
OQ981770	HPIV3/CHN/GZFE17038/2018	Human respirovirus 3	female	5m	2018-04-06	Guangzhou, China	C3f	C3f
OQ981771	HPIV3/CHN/GZFE17044/2018	Human respirovirus 3	male	3y	2018-04-25	Guangzhou, China	C3b	C3b
OQ981772	HPIV3/CHN/GZFE17046/2018	Human respirovirus 3	male	1y9m	2018-04-25	Guangzhou, China	C3b	C3b
OQ981773	HPIV3/CHN/GZFE17049/2018	Human respirovirus 3	male	1y1m	2018-04-25	Guangzhou, China	C3a	C3a
OQ981774	HPIV3/CHN/GZFE17067/2018	Human respirovirus 3	male	9m	2018-05-17	Guangzhou, China	C3b	C3b
OQ981775	HPIV3/CHN/GZFE17096/2018	Human respirovirus 3	female	7m	2018-05-17	Guangzhou, China	C3f	C3f
OQ981776	HPIV3/CHN/GZFE17127/2018	Human respirovirus 3	male	5y	2018-08-22	Guangzhou, China	C3f	C3f
OQ981777	HPIV3/CHN/GZFE17159/2018	Human respirovirus 3	female	1y3m	2018-10-29	Guangzhou, China	C3f	C3f
OQ981778	HPIV3/CHN/GZFE18027/2018	Human respirovirus 3	female	3m	2018-07-16	Guangzhou, China	C3f	C3f
OQ981779	HPIV3/CHN/GZFE18089/2018	Human respirovirus 3	female	2y4m	2018-09-19	Guangzhou, China	C3a	C3a*
OQ981780	HPIV3/CHN/GZFE19008/2019	Human respirovirus 3	male	7m	2019-04-26	Guangzhou, China	C3a	C3a
OQ981781	HPIV3/CHN/GZFE19065/2019	Human respirovirus 3	male	2y	2019-08-21	Guangzhou, China	C3f	C3f
OQ981782	HPIV3/CHN/GZFE19196/2019	Human respirovirus 3	male	11m	2019-11-29	Guangzhou, China	C3a	C3a
OQ981783	HPIV3/CHN/GY17020/2017	Human respirovirus 3	male	9m19d	2017-12-18	Guiyang, China	C3a	C3a*
OQ981784	HPIV3/CHN/GY17027/2017	Human respirovirus 3	male	1y2m	2017-12-24	Guiyang, China	C3f	C3f*
OQ981785	HPIV3/CHN/GY18077/2018	Human respirovirus 3	male	3m	2018-04-17	Guiyang, China	C3a	C3a*
OQ981786	HPIV3/CHN/GY18090/2018	Human respirovirus 3	male	1m	2018-05-10	Guiyang, China	C3b	C3b
OQ981787	HPIV3/CHN/GY19052/2019	Human respirovirus 3	male	5m	2019-04-02	Guiyang, China	C3f	C3f*
OQ981788	HPIV3/CHN/SJ18114/2018	Human respirovirus 3	female	2y5m	2018-07-18	Shenyang, China	C3b	C3b*
OQ981789	HPIV3/CHN/YC17071/2017	Human respirovirus 3	female	9m	2017-10-12	Yinchuan, China	C3a	C3a*
OQ981790	HPIV3/CHN/YC17084/2017	Human respirovirus 3	male	11m	2017-10-20	Yinchuan, China	C3f	C3f
OQ981791	HPIV3/CHN/YC17193/2017	Human respirovirus 3	female	2y2m	2017-12-04	Yinchuan, China	C3b	C3b*
OQ981792	HPIV3/CHN/YC18058/2018	Human respirovirus 3	female	4y	2018-06-04	Yinchuan, China	C3b	C3b
OQ981793	HPIV3/CHN/YC18065/2018	Human respirovirus 3	female	1y6m	2018-06-14	Yinchuan, China	C3b	C3b
OQ981794	HPIV3/CHN/YC18068/2018	Human respirovirus 3	female	5m	2018-06-24	Yinchuan, China	C3a	C3a
OQ981795	HPIV3/CHN/YC18084/2018	Human respirovirus 3	male	1y11m	2018-07-26	Yinchuan, China	C3b	C3b
OQ981796	HPIV3/CHN/YC18085/2018	Human respirovirus 3	male	1y	2018-07-26	Yinchuan, China	C3b	C3b
OQ981797	HPIV3/CHN/YC19024/2019	Human respirovirus 3	male	1y	2019-03-28	Yinchuan, China	C3a	C3a*
OQ981798	HPIV3/CHN/YC19075/2019	Human respirovirus 3	N/A	N/A	2019-07-08	Yinchuan, China	C3b	C3b
OQ981799	HPIV3/CHN/WZ17121/2018	Human respirovirus 3	male	4m14d	2018-03-13	Wenzhou, China	C3f	C3f
OQ981800	HPIV3/CHN/WZ17130/2018	Human respirovirus 3	male	10m	2018-03-16	Wenzhou, China	C3a	C3a*
OQ981801	HPIV3/CHN/WZ17143/2018	Human respirovirus 3	female	6m	2018-03-27	Wenzhou, China	C3f	C3f
OQ981802	HPIV3/CHN/WZ17157/2018	Human respirovirus 3	male	6m3d	2018-04-11	Wenzhou, China	C3f	C3f
OQ981803	HPIV3/CHN/WZ17159/2018	Human respirovirus 3	male	6m	2018-04-11	Wenzhou, China	C3f	C3f*
OQ981804	HPIV3/CHN/WZ17166/2018	Human respirovirus 3	male	6m	2018-04-16	Wenzhou, China	C3b	C3b*
OQ981805	HPIV3/CHN/WZ17167/2018	Human respirovirus 3	female	3y	2018-04-17	Wenzhou, China	C3b	C3b
OQ981806	HPIV3/CHN/WZ17187/2018	Human respirovirus 3	male	9m	2018-05-07	Wenzhou, China	C3f	C3f
OQ981807	HPIV3/CHN/WZ17193/2018	Human respirovirus 3	male	1y	2018-05-17	Wenzhou, China	C3a	C3a
OQ981808	HPIV3/CHN/WZ17195/2018	Human respirovirus 3	female	7m	2018-05-24	Wenzhou, China	C3f	C3f
OQ981809	HPIV3/CHN/WZ17234/2018	Human respirovirus 3	male	3m9d	2018-10-19	Wenzhou, China	C3a	C3a
OQ981810	HPIV3/CHN/WZ17275/2018	Human respirovirus 3	male	9m12d	2018-11-26	Wenzhou, China	C3b	C3b
OQ981811	HPIV3/CHN/WZ17395/2019	Human respirovirus 3	male	1y	2019-03-05	Wenzhou, China	C3f	C3f
OQ981812	HPIV3/CHN/WZ17443/2019	Human respirovirus 3	female	1y4m	2019-10-11	Wenzhou, China	C3f	C3f
OQ990818	HPIV4b/CHN/YC17038/2017	Human rubulavirus 4	female	3y9m	2017-09-18	Yinchuan, China	4b-C2	4b-C2
Note: The twenty HPIV3 sequences in this study used in Bayesian phylogenetic analysis were labelled with “*”.
