# Supplementary material for: Genetic characteristics of human parainfluenza viruses 1–4 associated with acute lower respiratory tract infection in Chinese children, during 2015–2021
Source: Microbiol Spectr. 2024 Sep 12;12(10):e03432-23. doi: 10.1128/spectrum.03432-23 (PMC11448424; doi:10.1128/spectrum.03432-23)
Supplement: Table S2 — Reference strains. [file spectrum.03432-23-s0006.xlsx]

## Sheet: Sheet1
Supplementary table 2 The information of reference strain used for analyses
NO.	Reference strains	Subtype	Country	Collection year	Used in Bayesian phylogenetic tree and ML tree
					Gene	clade/lineage/ sub-lineage	Gene	clade/lineage/ sub-lineage
1	AF457102_HPIV1/USA/1964	HPIV1	USA	1964	HN	prototype strian	WGS	prototype strian
2	JQ901971_HPIV1/USA/VR-94/1957	HPIV1	USA	1957	HN	ungentyped strain	WGS	ungentyped strain
3	JQ901975_HPIV1/USA/629-001/1997	HPIV1	USA	1997	HN	A	WGS	A
4	JQ901977_HPIV1/USA/629-006/1997	HPIV1	USA	1997	HN	A	WGS	A
5	JQ901979_HPIV1/USA/629-007/1997	HPIV1	USA	1997	HN	ungentyped strain	WGS	ungentyped strain
6	JQ901981_HPIV1/USA/629-010/1999	HPIV1	USA	1999	HN	A	WGS	A
7	JQ901982_HPIV1/USA/629-A31/2005	HPIV1	USA	2005	HN	B	WGS	B
8	JQ901983_HPIV1/USA/629-003/2007	HPIV1	USA	2007	HN	B	WGS	B
9	JQ901985_HPIV1/USA/629-001/2009	HPIV1	USA	2009	HN	B	WGS	B
10	JQ901988_HPIV1/USA/629-D01662/2009	HPIV1	USA	2009	HN	C	WGS	C
11	JQ901990_HPIV1/USA/629-D02161/2009	HPIV1	USA	2009	HN	C	WGS	C
12	JQ901992_HPIV1/USA/629-D01202/2009	HPIV1	USA	2009	HN	C	WGS	C
13	JQ902002_HPIV1/USA/629-D02072/2009	HPIV1	USA	2009	HN	B	WGS	B
14	KF530198_HPIV1/MEX/495/2003	HPIV1	MEX	2003	HN	ungentyped strain	WGS	ungentyped strain
15	KF530202_HPIV1/USA/629-2/2009	HPIV1	USA	2009	HN	B	WGS	B
16	KF530205_HPIV1/AUS/57/2007	HPIV1	AUS	2007	HN	ungentyped strain	WGS	ungentyped strain
17	KF530212_HPIV1/USA/38081A/2011	HPIV1	USA	2011	HN	C	WGS	C
18	KF530217_HPIV1/MEX/1521/2005	HPIV1	MEX	2005	HN	B	WGS	B
19	KF530221_HPIV1/AUS/53/2007	HPIV1	AUS	2007	HN	ungentyped strain	WGS	ungentyped strain
20	KF687310_HPIV1/AUS/54/2007	HPIV1	AUS	2007	HN	ungentyped strain	WGS	ungentyped strain
21	KF687311_HPIV1/ZAF/879/2010	HPIV1	ZAF	2010	HN	C	WGS	C
22	KF687312_HPIV1/FRA/27344044/2007	HPIV1	FRA	2007	HN	B	WGS	B
23	KF687313_HPIV1/FRA/29221106/2009	HPIV1	FRA	2009	HN	B	WGS	B
24	KF687314_HPIV1/FRA/30384043/2010	HPIV1	FRA	2010	HN	C	WGS	C
25	KF687315_HPIV1/USA/32193A/2010	HPIV1	USA	2010	HN	C	WGS	C
26	KM190940_HPIV1/THA/VIROAF9/2012	HPIV1	THA	2012	HN	B	WGS	B
27	KX570602_HPIV1/USA/AR001/2015	HPIV1	USA	2015	HN	C	WGS	C
28	KY674940_HPIV1/USA/1P4/2009	HPIV1	USA	2009	HN	C	WGS	C
29	KY674966_HPIV1/USA/9O3/2012	HPIV1	USA	2012	HN	C	WGS	C
30	KY674967_HPIV1/USA/12S10/2016	HPIV1	USA	2016	HN	C	WGS	C
31	KY674973_HPIV1/USA/13A6/2016	HPIV1	USA	2016	HN	C	WGS	C
32	KY967353_HPIV1/USA/6F7/2010	HPIV1	USA	2010	HN	B	WGS	B
33	KY967354_HPIV1/USA/6D6/2010	HPIV1	USA	2010	HN	C	WGS	C
34	LC720862_HPIV1/JPN/O81/2018	HPIV1	JPN	2018	HN	B	WGS	B
35	LC720863_HPIV1/JPN/OO876/2019	HPIV1	JPN	2019	HN	B	WGS	B
36	LC764862_HPIV1/JPN/OH171/2018	HPIV1	JPN	2018	HN	C	WGS	C
37	LC764863_HPIV1/JPN/O77/2018	HPIV1	JPN	2018	HN	B	WGS	B
38	LC764864_HPIV1/JPN/OO425/2018	HPIV1	JPN	2018	HN	B	WGS	B
39	LC764865_HPIV1/JPN/OO503/2019	HPIV1	JPN	2019	HN	B	WGS	B
40	MF166861_HPIV1/USA/6F8/2010	HPIV1	USA	2010	HN	C	WGS	C
41	MF554711_HPIV1/USA/5A10/2009	HPIV1	USA	2009	HN	C	WGS	C
42	MF554714_HPIV1/USA/5M6/2009	HPIV1	USA	2009	HN	B	WGS	B
43	MF554741_HPIV1/USA/5E1/2009	HPIV1	USA	2009	HN	C	WGS	C
44	MF973164_HPIV1/USA/5S5/2010	HPIV1	USA	2010	HN	B	WGS	B
45	MG773273_HPIV1/ARG/001/2016	HPIV1	ARG	2016	HN	C	WGS	C
46	MH685717_HPIV1/UGA/E0-033/2013	HPIV1	UGA	2013	HN	ungentyped strain	WGS	ungentyped strain
47	MH828703_HPIV1/VNM/vzhpiv11/2014	HPIV1	VNM	2014	HN	B	WGS	B
48	MH828704_HPIV1/VNM/vzhpiv12/2015	HPIV1	VNM	2015	HN	C	WGS	C
49	MH828705_HPIV1/VNM/vzhpiv13/2015	HPIV1	VNM	2015	HN	C	WGS	C
50	MH828706_HPIV1/VNM/vzhpiv14/2014	HPIV1	VNM	2014	HN	C	WGS	C
51	MH892403_HPIV1/NLD/t146a290/2013	HPIV1	NLD	2013	HN	B	WGS	B
52	MH892404_HPIV1/NLD/t146a291/2013	HPIV1	NLD	2013	HN	B	WGS	B
53	MK167033_HPIV1/USA/5T5/2005	HPIV1	USA	2005	HN	C	WGS	C
54	MK167042_HPIV1/USA/CHLA45/2017	HPIV1	USA	2017	HN	B	WGS	B
55	MK167043_HPIV1/USA/CHLA36/2016	HPIV1	USA	2016	HN	C	WGS	C
56	MK989715_HPIV1/KEN/20693_68/2010	HPIV1	KEN	2010	HN	B	WGS	B
57	MT232426_HPIV1/USA/2019AZ/2019	HPIV1	USA	2019	HN	C	WGS	C
58	MW575643_HPIV1/CHN/JL18058d5/2018	HPIV1	CHN	2018	HN	D	WGS	D
59	MW587045_HPIV1/CHN/S0594ZCJ/2017	HPIV1	CHN	2017	HN	C	WGS	C
60	ON778017_HPIV1/USA/PIV1_1/2019	HPIV1	USA	2019	HN	C	WGS	C
61	ON778019_HPIV1/USA/PIV1_3/2020	HPIV1	USA	2020	HN	C	WGS	C
62	U70938_HPIV1/USA/Mil-51/1991	HPIV1	USA	1991	HN	ungentyped strain
63	U70939_HPIV1/USA/Mil-52/1991	HPIV1	USA	1991	HN	ungentyped strain
64	U70944_HPIV1/USA/Mil-60/1991	HPIV1	USA	1991	HN	ungentyped strain
65	U70945_HPIV1/USA/Mil-61/1991	HPIV1	USA	1991	HN	ungentyped strain
66	U70946_HPIV1/USA/Mil-62/1991	HPIV1	USA	1991	HN	ungentyped strain
67	JF416791_HPIV1/KOR/KPIV-07-20/2007	HPIV1	KOR	2007	HN	C
68	JF416792_HPIV1/KOR/KPIV-07-2/2007	HPIV1	KOR	2007	HN	B
69	KT336331_HPIV1/HRV/38.11(14501)/2011	HPIV1	HRV	2011	HN	C
70	KT336334_HPIV1/HRV/47.11(18133)/2011	HPIV1	HRV	2011	HN	C
71	KT336339_HPIV1/HRV/51.11(19355)/2011	HPIV1	HRV	2011	HN	B
72	KT336343_HPIV1/HRV/8.12(2000)/2012	HPIV1	HRV	2012	HN	B
73	KT336347_HPIV1/HRV/47.13(1712)/2013	HPIV1	HRV	2013	HN	C
74	KT336348_HPIV1/HRV/3.14(65)/2014	HPIV1	HRV	2014	HN	C
75	KX912707_HPIV1/MYS/MY-U397/2012	HPIV1	MYS	2012	HN	B
76	KX912718_HPIV1/MYS/MY-U1401/2012	HPIV1	MYS	2012	HN	B
77	KX912726_HPIV1/MYS/MY-U3313/2014	HPIV1	MYS	2014	HN	B
78	KX912733_HPIV1/MYS/MY-U3762/2014	HPIV1	MYS	2014	HN	C
79	MW654418_HPIV1/DEU/0122/2015	HPIV1	DEU	2015	HN	B
80	MW654421_HPIV1/DEU/0168/2013	HPIV1	DEU	2013	HN	C
81	MW654423_HPIV1/DEU/0234/2015	HPIV1	DEU	2015	HN	B
82	MW654433_HPIV1/DEU/0608/2015	HPIV1	DEU	2015	HN	B
83	MW654443_HPIV1/DEU/1900/2014	HPIV1	DEU	2014	HN	C
84	MW654446_HPIV1/DEU/4762/2019	HPIV1	DEU	2019	HN	B
85	MW654447_HPIV1/DEU/5805/2017	HPIV1	DEU	2017	HN	C
86	MF177510_HPIV1/HRV/1.16(30)/2016	HPIV1	HRV	2016	HN	B
87	MF177513_HPIV1/HRV/3.16(115)/2016	HPIV1	HRV	2016	HN	B
88	MF177514_HPIV1/HRV/4.16(203)/2016	HPIV1	HRV	2016	HN	C
89	MF177516_HPIV1/HRV/44.15(1669)/2015	HPIV1	HRV	2015	HN	B
90	MH684368_HPIV1/HRV/40.17(2302)/2017	HPIV1	HRV	2017	HN	B
91	MH684376_HPIV1/HRV/37.17(2132)/2017	HPIV1	HRV	2017	HN	C
92	MH684381_HPIV1/HRV/44.17(2522)/2017	HPIV1	HRV	2017	HN	ungentyped strain
93	MH684387_HPIV1/HRV/8.16(33)/2016	HPIV1	HRV	2016	HN	B
94	MH684389_HPIV1/HRV/52.17(3091)/2017	HPIV1	HRV	2017	HN	C
95	MH684390_HPIV1/HRV/47.17(2715)/2017	HPIV1	HRV	2017	HN	C
96	AF533010_HPIV2/USA/V94/1994	HPIV2	USA	1994	HN	G1a	WGS	G1a
97	AF533011_HPIV2/USA/V98/1998	HPIV2	USA	1998	HN	G3	WGS	G3
98	AF533012_HPIV2/USA/GREER/1955	HPIV2	USA	1955	HN	G4b, prototype strian	WGS	G4b, prototype strian
99	FW584471_HPIV2/FRA/FW584471/2010	HPIV2	FRA	2010	HN	G4b	WGS	G4b
100	GN115622_HPIV2/FRA/2009037402-A252/2009	HPIV2	FRA	2009	HN	G1a	WGS	G1a
101	KM190939_HPIV2/THA/VIROAF10/2011	HPIV2	THA	2011	HN	G3	WGS	G3
102	KY674946_HPIV2/USA/1A5/2009	HPIV2	USA	2009	HN	G3	WGS	G3
103	KY674947_HPIV2/USA/1B6/2009	HPIV2	USA	2009	HN	G1a	WGS	G1a
104	KY674949_HPIV2/USA/7A6/2010	HPIV2	USA	2010	HN	G3	WGS	G3
105	KY674954_HPIV2/USA/6O5/2010	HPIV2	USA	2010	HN	G3	WGS	G3
106	KY674961_HPIV2/USA/10A2/2012	HPIV2	USA	2012	HN	G1a	WGS	G1a
107	KY674965_HPIV2/USA/9N8/2012	HPIV2	USA	2012	HN	G3	WGS	G3
108	KY674969_HPIV2/USA/10F10/2013	HPIV2	USA	2013	HN	G3	WGS	G3
109	KY674971_HPIV2/USA/11P5/2014	HPIV2	USA	2014	HN	G3	WGS	G3
110	KY674972_HPIV2/USA/11R3/2014	HPIV2	USA	2014	HN	G1a	WGS	G1a
111	KY967352_HPIV2/USA/6O5/2010	HPIV2	USA	2010			WGS	G1a
112	KY986644_HPIV2/USA/6R6/2010	HPIV2	USA	2010	HN	G3	WGS	G3
113	KY986645_HPIV2/USA/SC2761/2015	HPIV2	USA	2015	HN	G1a	WGS	G1a
114	KY986646_HPIV2/USA/SC3002/2015	HPIV2	USA	2015	HN	G1a	WGS	G1a
115	LC654458_HPIV2/USA/NIID_56606_2/2019	HPIV2	USA	2019	HN	G1a	WGS	G1a
116	LC720864_HPIV2/JPN/O13/2018	HPIV2	JPN	2018	HN	G1a	WGS	G1a
117	LC720865_HPIV2/JPN/O33/2018	HPIV2	JPN	2018	HN	G1a	WGS	G1a
118	LC720867_HPIV2/JPN/O78/2018	HPIV2	JPN	2018	HN	G1a	WGS	G1a
119	LC720869_HPIV2/JPN/O861/2019	HPIV2	JPN	2019	HN	G1a	WGS	G1a
120	LC720870_HPIV2/JPN/OR331/2021	HPIV2	JPN	2021	HN	G1a	WGS	G1a
121	MF077312_HPIV2/USA/ACRI_0230/2017	HPIV2	USA	2017	HN	G1a	WGS	G1a
122	MF077313_HPIV2/USA/ACRI_0248/2017	HPIV2	USA	2017	HN	G1a	WGS	G1a
123	MF973165_HPIV2/USA/7J3/2011	HPIV2	USA	2011	HN	G3	WGS	G3
124	MG773274_HPIV2/ARG/001/2017	HPIV2	ARG	2017	HN	G1a	WGS	G1a
125	MG836416_HPIV2/HRV/47.14(1688)/2014	HPIV2	HRV	2014	HN	G1a	WGS	G1a
126	MG836417_HPIV2/HRV/47.15(1779)/2015	HPIV2	HRV	2015	HN	G1a	WGS	G1a
127	MG836420_HPIV2/HRV/50.16(2513)/2016	HPIV2	HRV	2016	HN	G1a	WGS	G1a
128	MG836421_HPIV2/HRV/47.11(16475)/2011	HPIV2	HRV	2011	HN	G3	WGS	G3
129	MG836423_HPIV2/HRV/38.12(2858)/2012	HPIV2	HRV	2012	HN	G3	WGS	G3
130	MG836424_HPIV2/HRV/50.12(3263)/2012	HPIV2	HRV	2012	HN	G3	WGS	G3
131	MG836425_HPIV2/HRV/42.14(1472)/2014	HPIV2	HRV	2014	HN	G3	WGS	G3
132	MH006623_HPIV2/VNM/008/2009	HPIV2	VNM	2009	HN	G3	WGS	G3
133	MH006627_HPIV2/VNM/069/2010	HPIV2	VNM	2010	HN	G3	WGS	G3
134	MH828710_HPIV2/VNM/vzhpiv21/2014	HPIV2	VNM	2014	HN	G1a	WGS	G1a
135	MH828711_HPIV2/VNM/vzhpiv22/2014	HPIV2	VNM	2014	HN	G3	WGS	G3
136	MH828712_HPIV2/VNM/vzhpiv23/2014	HPIV2	VNM	2014	HN	G3	WGS	G3
137	MH892405_HPIV2/NLD/t146a292/2014	HPIV2	NLD	2014	HN	G3	WGS	G3
138	MH892406_HPIV2/NLD/t146a293/2014	HPIV2	NLD	2014	HN	G1a	WGS	G1a
139	MK167025_HPIV2/USA/CHLA23/2016	HPIV2	USA	2016	HN	G1a	WGS	G1a
140	MK167027_HPIV2/USA/CHLA18/2016	HPIV2	USA	2016	HN	G1c	WGS	G1c
141	MK167028_HPIV2/USA/CHLA9/2016	HPIV2	USA	2016	HN	G1a	WGS	G1a
142	MK167029_HPIV2/USA/CHLA26/2016	HPIV2	USA	2016	HN	G3	WGS	G3
143	MN369034_HPIV2/USA/SC9949/2018	HPIV2	USA	2018	HN	G1a	WGS	G1a
144	MT118669_HPIV2/USA/0072/2018	HPIV2	USA	2018	HN	G1a	WGS	G1a
145	MT118675_HPIV2/USA/9783/2018	HPIV2	USA	2018	HN	G3	WGS	G3
146	MT118716_HPIV2/USA/2885/2019	HPIV2	USA	2019	HN	G1a	WGS	G1a
147	MW575644_HPIV2/CHN/WH17030d1/2017	HPIV2	CHN	2017	HN	G3	WGS	G3
148	MW575645_HPIV2/CHN/WH17080d3/2017	HPIV2	CHN	2017	HN	G1c	WGS	G1c
149	OL519582_HPIV2/CHN/xz023/2018	HPIV2	CHN	2018	HN	G1a	WGS	G1a
150	OM451136_HPIV2/CHN/ZJ-MO2/2019	HPIV2	CHN	2019			WGS	G1a
151	OM451137_HPIV2/CHN/ZJ-MO3/2019	HPIV2	CHN	2019			WGS	G1a
152	OQ848525_HPIV2/USA/6R8/2010	HPIV2	USA	2010	HN	G4b	WGS	G4b
153	OQ848526_HPIV2/USA/7J4/2011	HPIV2	USA	2011			WGS	G1a
154	AB176531_HPIV2/JPN/Toshiba/1990	HPIV2	JPN	1990	HN	G4b	WGS	G4b
155	NC003443_HPIV2/JPN/before 1980	HPIV2	JPN	1980	HN	G4b	WGS	G4b
156	X57559_HPIV2/JPN/1990	HPIV2	JPN	1990			WGS	G4
157	AB189948_HPIV2/JPN/62-M786/1980	HPIV2	JPN	1980	HN	G4a		G4a
158	AB189950_HPIV2/JPN/76-86/before 2004	HPIV2	JPN	2004	HN	G1b		G1b
159	AB189953_HPIV2/JPN/TC-6558/before 2004	HPIV2	JPN	2004	HN	G2		G2
160	AF213352_HPIV2/USA/V9412-6/1999	HPIV2	USA	1999	HN	G1a		G1a
161	D00865_HPIV2/GBR/Colindale/before 1990	HPIV2	GBR	1990	HN	G4b		G4b
162	HM460888_HPIV2/SAU/Riyadh105/2009	HPIV2	SAU	2009	HN	G3		G3
163	JF416793_HPIV2/KOR/KPIV-06-25/2006	HPIV2	KOR	2006	HN	G4b		G4b
164	JF416794_HPIV2/KOR/KPIV-06-26/2006	HPIV2	KOR	2006	HN	G3		G3
165	JF912194_HPIV2/USA/94/2009	HPIV2	USA	2009	HN	G3		G3
166	JF912195_HPIV2/USA/283/2009	HPIV2	USA	2009	HN	G1a		G1a
167	JF912196_HPIV2/USA/3955/2005	HPIV2	USA	2005	HN	G2		G2
168	KT315658_HPIV2/HRV/49.11(16971)/2011	HPIV2	HRV	2011	HN	G3		G3
169	KT315661_HPIV2/HRV/38.12(2858)/2012	HPIV2	HRV	2012	HN	G3		G3
170	KT315665_HPIV2/HRV/51.12(3316)/2012	HPIV2	HRV	2012	HN	G3		G3
171	KT315666_HPIV2/HRV/42.14(1472)/2014	HPIV2	HRV	2014	HN	G3		G3
172	KT315667_HPIV2/HRV/47.14(1688)/2014	HPIV2	HRV	2014	HN	G1a		G1a
173	KT595232_HPIV2/HRV/29.12(2725)/2012	HPIV2	HRV	2012	HN	G3		G3
174	MF163151_HPIV2/HRV/1849/2015	HPIV2	HRV	2015	HN	G1a		G1a
175	MG460766_HPIV2/HRV/222/2016	HPIV2	HRV	2016	HN	G1a		G1a
176	MG460767_HPIV2/HRV/1623/2016	HPIV2	HRV	2016	HN	G1a		G1a
177	MG460768_HPIV2/HRV/1827/2016	HPIV2	HRV	2016	HN	G1a		G1a
178	MG460771_HPIV2/HRV/1995/2016	HPIV2	HRV	2016	HN	G1a		G1a
179	MG460772_HPIV2/HRV/2085/2016	HPIV2	HRV	2016	HN	G1a		G1a
180	MG460775_HPIV2/HRV/2188/2016	HPIV2	HRV	2016	HN	G3		G3
181	MG460783_HPIV2/HRV/208/2017	HPIV2	HRV	2017	HN	G1a		G1a
182	MG460784_HPIV2/HRV/228/2017	HPIV2	HRV	2017	HN	G3		G3
183	KT898921_HPIV2/ITA/VR9944/2009	HPIV2	ITA	2009	HN	G3		G3
184	KT898923_HPIV2/ITA/VR9388/2007	HPIV2	ITA	2007	HN	G1a		G1a
185	KX912737_HPIV2/MYS/MY-U1390/2012	HPIV2	MYS	2012	HN	G1c		G1c
186	KX912739_HPIV2/MYS/MY-U1953/2013	HPIV2	MYS	2013	HN	G1a		G1a
187	KX912743_HPIV2/MYS/MY-U2569/2013	HPIV2	MYS	2013	HN	G3		G3
188	KX912744_HPIV2/MYS/MY-U2624/2013	HPIV2	MYS	2013	HN	G1c		G1c
189	KX912746_HPIV2/MYS/MY-U3258/2013	HPIV2	MYS	2013	HN	G3		G3
190	KX912747_HPIV2/MYS/MY-U3500/2014	HPIV2	MYS	2014	HN	G1c		G1c
191	MN488703_HPIV2/NLD/4310700722_seq1/2007	HPIV2	NLD	2007	HN	G1a		G1a
192	MW654464_HPIV2/DEU/0438/2014	HPIV2	DEU	2014	HN	G1a		G1a
193	MW654465_HPIV2/DEU/0705/2014	HPIV2	DEU	2014	HN	G1a		G1a
194	MW654467_HPIV2/DEU/0424/2016	HPIV2	DEU	2016	HN	G1a		G1a
195	MW654451_HPIV2/DEU/0589/2016	HPIV2	DEU	2016	HN	G1a		G1a
196	MW654472_HPIV2/DEU/4782/2017	HPIV2	DEU	2017	HN	G1a		G1a
197	MW654473_HPIV2/DEU/1398/2017	HPIV2	DEU	2017	HN	G1a		G1a
198	MW654453_HPIV2/DEU/0635/2018	HPIV2	DEU	2018	HN	G1a		G1a
199	MW654454_HPIV2/DEU/0661/2018	HPIV2	DEU	2018	HN	G1a		G1a
200	MW654479_HPIV2/DEU/1637/2019	HPIV2	DEU	2019	HN	G1a		G1a
201	OP672245_HPIV2/CHN/CC105/2019	HPIV2	CHN	2019	HN	G3		G3
202	OP672246_HPIV2/CHN/CC-2-001/2020	HPIV2	CHN	2020	HN	G3		G3
203	OP672247_HPIV2/CHN/CC229/2019	HPIV2	CHN	2019	HN	G3		G3
204	OP672249_HPIV2/CHN/CQ52/2021	HPIV2	CHN	2021	HN	G3		G3
205	OP672250_HPIV2/CHN/AH383/2020	HPIV2	CHN	2020	HN	G3		G3
206	OP672251_HPIV2/CHN/HN173/2017	HPIV2	CHN	2017	HN	G3		G3
207	OP672252_HPIV2/CHN/HN194/2017	HPIV2	CHN	2017	HN	G3		G3
208	OP672254_HPIV2/CHN/HN043/2018	HPIV2	CHN	2018	HN	G1a		G1a
209	OP672255_HPIV2/CHN/GS396/2011	HPIV2	CHN	2011	HN	G3		G3
210	OP672256_HPIV2/CHN/GS191/2011	HPIV2	CHN	2011	HN	G1c		G1c
211	OP672257_HPIV2/CHN/HN405/2019	HPIV2	CHN	2019	HN	G1a		G1a
212	OP672259_HPIV2/CHN/QD279/2019	HPIV2	CHN	2019	HN	G1a		G1a
213	OP672260_HPIV2/CHN/CC091/2019	HPIV2	CHN	2019	HN	G1a		G1a
214	OP672261_HPIV2/CHN/HB20/2019	HPIV2	CHN	2019	HN	G1a		G1a
215	OP672263_HPIV2/CHN/HN389/2019	HPIV2	CHN	2019	HN	G1a		G1a
216	OP672264_HPIV2/CHN/HN491/2019	HPIV2	CHN	2019	HN	G1a		G1a
217	DQ072586_HPIV2/FRA/18620/2001	HPIV2	FRA	2001	HN	G1a		G1a
218	DQ072587_HPIV2/FRA/20283/2001	HPIV2	FRA	2001	HN	G1a		G1a
219	DQ072589_HPIV2/FRA/26056/1997	HPIV2	FRA	1997	HN	G1a		G1a
220	MH006624_HPIV2/VNM/014/2010	HPIV2	VNM	2010	HN	G3		G3
221	Z26523_HPIV3/CAN/Toronto/1994	HPIV3	CAN	1994	HN	B
222	AB189960_HPIV3/JPN/KK24/2002	HPIV3	JPN	2002	HN	C2
223	AB189961_HPIV3/JPN/HA1/2002	HPIV3	JPN	2002	HN	C3b
224	AB736166_HPIV3/ZAM/ZMLS/2011	HPIV3	ZAM	2011	HN	C1b
225	EU326526_HPIV3/CHN/ZHYMgz01/2003	HPIV3	CHN	2003	HN	C3b	WGS	C3b
226	EU814623_HPIV3/IND/DEL/322/2006	HPIV3	IND	2006	HN	C4
227	EU814625_HPIV3/IND/DEL/w32/2005	HPIV3	IND	2005	HN	C1a
228	EU814626_HPIV3/IND/DEL/139/2005	HPIV3	IND	2005	HN	C2
229	FJ455842_HPIV3/CHN/LZ22/2003	HPIV3	CHN	2003	HN	C3b		C3b
230	GU732139_HPIV3/CHN/BJ036/2008	HPIV3	CHN	2008	HN	C3c		C3c
231	GU732143_HPIV3/CHN/BJ129/2009	HPIV3	CHN	2009	HN	C3b		C3b
232	GU732160_HPIV3/CHN/BJ306/2009	HPIV3	CHN	2009	HN	C3f		C3f
233	HM460886_HPIV3/SAU/Riyadh_11/2008	HPIV3	SAU	2008	HN	C1b
234	JF416795_HPIV3/KOR/KPIV-06-3/2006	HPIV3	KOR	2006	HN	C1b
235	JF416796_HPIV3/KOR/KPIV-06-4/2006	HPIV3	KOR	2006	HN	C3b
236	JF912198_HPIV3/USA/Oklahoma754/2009	HPIV3	USA	2009	HN	C5
237	JN089924_HPIV3/USA/Washington/1957	HPIV3	USA	1957	HN	A, prototype strain
238	JX131647_HPIV3/SAU/Riyadh50/2008	HPIV3	SAU	2008	HN	C5
239	KF217146_HPIV3/ESP/HSJD1015/2012	HPIV3	ESP	2012	HN	C1b
240	KF530226_HPIV3/AUS/1/2007	HPIV3	AUS	2007	HN	B	WGS	C3a
241	KF530231_HPIV3/USA/629-D00155/2007	HPIV3	USA	2007	HN	C2	WGS	C2
242	KF530233_HPIV3/FRA/29111069/2009	HPIV3	FRA	2009	HN	C3e	WGS	C3e
243	KF530234_HPIV3/MEX/1526/2005	HPIV3	MEX	2005	HN	C3b	WGS	C3b
244	KF530235_HPIV3/AUS/8/2007	HPIV3	AUS	2007	HN	C1b
245	KF530236_HPIV3/FRA/30264021/2010	HPIV3	FRA	2010			WGS	C5
246	KF530240_HPIV3/USA/629-D02180/2007	HPIV3	USA	2007	HN	C3g
247	KF530241_HPIV3/USA/629-D1/2009	HPIV3	USA	2009			WGS	C1b
248	KF530245_HPIV3/ARG/10068/2004	HPIV3	ARG	2004	HN	C1d	WGS	C1d
249	KF530247_HPIV3/USA/629-D02313/2006	HPIV3	USA	2006			WGS	B
250	KF530250_HPIV3/MEX/2545/2006	HPIV3	MEX	2006			WGS	C3a
251	KF530252_HPIV3/USA/629-D01363/2008	HPIV3	USA	2008	HN	C3d	WGS	C3d
252	KF530253_HPIV3/FRA/27273076/2007	HPIV3	FRA	2007	HN	C3b	WGS	C3b
253	KF530256_HPIV3/USA/629-D01929/2007	HPIV3	USA	2007			WGS	C3a
254	KF530257_HPIV3/ARG/15318/2007	HPIV3	ARG	2007	HN	C5	WGS	C5
255	KF687318_HPIV3/USA/629-D01959/2007	HPIV3	USA	2007			WGS	C5
256	KF687319_HPIV3/MEX/1077/2004	HPIV3	MEX	2004			WGS	C1d
257	KF600604_HPIV3/CHN/SH1261/2009	HPIV3	CHN	2009	HN	C3f		C3f
258	KF600606_HPIV3/CHN/SH2552/2010	HPIV3	CHN	2010	HN	C3f		C3f
259	KF687320_HPIV3/MEX/1099/2004	HPIV3	MEX	2004	HN	C5	WGS	C5
260	KF687325_HPIV3/MEX/2831/2006	HPIV3	MEX	2006			WGS	C1d
261	KF687327_HPIV3/MEX/3593/2007	HPIV3	MEX	2007			WGS	C3a
262	KF687329_HPIV3/MEX/4159/2008	HPIV3	MEX	2008			WGS	C3a
263	KF687332_HPIV3/MEX/4638/2009	HPIV3	MEX	2009	HN	C3d	WGS	C3d
264	KF687333_HPIV3/ZAF/1181009/2007	HPIV3	ZAF	2007	HN	C5	WGS	C5
265	KF687334_HPIV3/ZAF/1200334/2007	HPIV3	ZAF	2007	HN	C3b
266	KF687336_HPIV3/ZAF/1145978/2007	HPIV3	ZAF	2007			WGS	B
267	KF687338_HPIV3/ZAF/3227/2010	HPIV3	ZAF	2010	HN	C1b
268	KF687340_HPIV3/ZAF/3372/2010	HPIV3	ZAF	2010			WGS	C1b
269	KF687342_HPIV3/ARG/14555/2007	HPIV3	ARG	2007	HN	C3b	WGS	C3b
270	KF687347_HPIV3/USA/629-1/2006	HPIV3	USA	2006	HN	C3g	WGS	C3g
271	KF687349_HPIV3/FRA/26232106/2006	HPIV3	FRA	2006	HN	C5	WGS	C5
272	KF687351_HPIV3/FRA/28015134/2008	HPIV3	FRA	2008	HN	C3f
273	KF687354_HPIV3/FRA/30261045/2010	HPIV3	FRA	2010	HN	C1b	WGS	C1b
274	KF687358_HPIV3/CHE/1105230137/2011	HPIV3	CHE	2011	HN	C5	WGS	C5
275	KJ672527_HPIV3/PER/FLU7965/2007	HPIV3	PER	2007	HN	C3a	WGS	C3a
276	KJ672531_HPIV3/PER/FPP01456/2012	HPIV3	PER	2012	HN	B	WGS	B
277	KJ672541_HPIV3/PER/FLI3293/2010	HPIV3	PER	2010			WGS	C3e
278	KJ672546_HPIV3/PER/FLU8917/2007	HPIV3	PER	2007			WGS	C3a
279	KJ672555_HPIV3/PER/FLE9753/2010	HPIV3	PER	2010	HN	C3e
280	KJ672582_HPIV3/PER/FPP00352/2011	HPIV3	PER	2011	HN	C1b	WGS	C1b
281	KJ672584_HPIV3/PER/CFI1587/2012	HPIV3	PER	2012			WGS	C3b
282	KJ672585_HPIV3/PER/FPP01265/2012	HPIV3	PER	2012	HN	C3b	WGS	C3b
283	KJ672596_HPIV3/PER/FLU7236/2007	HPIV3	PER	2007	HN	C1d	WGS	C1d
284	KJ672608_HPIV3/PER/CFI0242/2010	HPIV3	PER	2010	HN	C1b	WGS	C1b
285	KJ672610_HPIV3/PER/FLU8594/2007	HPIV3	PER	2007	HN	C3b	WGS	C3b
286	KJ672613_HPIV3/PER/CFI1036/2010	HPIV3	PER	2010			WGS	C3a
287	KM190938_HPIV3/THA/VIROAF11/2012	HPIV3	THA	2012	HN	C3b	WGS	C3b
288	KP690757_HPIV3/CHN/ZJ12-s-221/2012	HPIV3	CHN	2012	HN	C3c		C3c
289	KP690774_HPIV3/CHN/ZJ/s-180/2012	HPIV3	CHN	2012	HN	C3f		C3f
290	KT796369_HPIV3/ESP/NSVH41-51296/2013	HPIV3	ESP	2013	HN	C3a
291	KT796390_HPIV3/ESP/NSVH23-24123/2014	HPIV3	ESP	2014	HN	C1c
292	KT796417_HPIV3/ESP/NSVH45-11198/2014	HPIV3	ESP	2014	HN	C3d
293	KT796432_HPIV3/ESP/NSVH6-62292/2015	HPIV3	ESP	2015	HN	C3e
294	KT796433_HPIV3/ESP/NSVH11-81946/2015	HPIV3	ESP	2015	HN	C5
295	KT796456_HPIV3/ESP/NSVH20-67163/2015	HPIV3	ESP	2015	HN	C3a
296	KT898925_HPIV3/ITA/4139/2013	HPIV3	ITA	2013	HN	C3e
297	KT898926_HPIV3/ITA/14549/2013	HPIV3	ITA	2013	HN	C3a
298	KT898927_HPIV3/ITA/VR9716/2009	HPIV3	ITA	2009	HN	C1b
299	KX467887_HPIV3/HRV/17.11(9124)/2011	HPIV3	HRV	2011	HN	C2
300	KX467888_HPIV3/HRV/19.11(9934)/2011	HPIV3	HRV	2011	HN	C3e
301	KX467889_HPIV3/HRV/23.11(11100)/2011	HPIV3	HRV	2011	HN	C1b
302	KX467891_HPIV3/HRV/19.12(2501)/2012	HPIV3	HRV	2012	HN	C5
303	KX467893_HPIV3/HRV/44.12(3108)/2012	HPIV3	HRV	2012	HN	C3a
304	KX467901_HPIV3/HRV/18.11(9484)/2011	HPIV3	HRV	2011	HN	C3d
305	KX467904_HPIV3/HRV/21.14(1014)/2014	HPIV3	HRV	2014	HN	C3e
306	KX467906_HPIV3/HRV/29.15(1322)/2015	HPIV3	HRV	2015	HN	C3b
307	KX574705_HPIV3/USA/SCH1/2016	HPIV3	USA	2016			WGS	C3a
308	KX574706_HPIV3/USA/SCH7/2016	HPIV3	USA	2016			WGS	C3a
309	KX574711_HPIV3/USA/SCH13/2016	HPIV3	USA	2016			WGS	B
310	KY369863_HPIV3/USA/SC161/2016	HPIV3	USA	2016			WGS	C3a
311	KY369866_HPIV3/USA/SC876/2016	HPIV3	USA	2016			WGS	C5
312	KY369869_HPIV3/USA/SC271/2016	HPIV3	USA	2016			WGS	C1c
313	KY674929_HPIV3/USA/1R4/2009	HPIV3	USA	2009			WGS	C3a
314	KY674936_HPIV3/USA/1Q1/2009	HPIV3	USA	2009			WGS	C3e
315	KY674963_HPIV3/USA/9M7/2012	HPIV3	USA	2012			WGS	C1b
316	KX912765_HPIV3/MYS/U592/2012	HPIV3	MYS	2012	HN	C3a
317	KX912790_HPIV3/MYS/U2195/2013	HPIV3	MYS	2013	HN	C1b
318	KX912794_HPIV3/MYS/U2320/2013	HPIV3	MYS	2013	HN	C5
319	KX912799_HPIV3/MYS/U2403_3/2013	HPIV3	MYS	2013	HN	C2
320	KX912805_HPIV3/MYS/U2496/2013	HPIV3	MYS	2013	HN	C3f
321	KX912814_HPIV3/MYS/U3828/2014	HPIV3	MYS	2014	HN	C3b
322	KX912817_HPIV3/MYS/U3890/2014	HPIV3	MYS	2014	HN	C3e
323	KY355144_HPIV3/CHN/BJ251/2014	HPIV3	CHN	2014	HN	C3f		C3f
324	KY355157_HPIV3/CHN/BJ03151/2016	HPIV3	CHN	2016	HN	C3a		C3a
325	KY674929_HPIV3/USA/1R4/2009	HPIV3	USA	2009	HN	C3a
326	KY674964_HPIV3/USA/9N3/2012	HPIV3	USA	2012			WGS	C3e
327	KY674975_HPIV3/USA/13C7/2016	HPIV3	USA	2016	HN	C3b	WGS	C3b
328	KY674982_HPIV3/USA/13F7/2016	HPIV3	USA	2016	HN	C3a
329	KY684748_HPIV3/USA/1F8/2009	HPIV3	USA	2009			WGS	C3b
330	KY684754_HPIV3/USA/1M6/2009	HPIV3	USA	2009	HN	C1c	WGS	C1c
331	KY779614_HPIV3/USA/3333/2015	HPIV3	USA	2015			WGS	C3a
332	KY973564_HPIV3/USA/6007/2015	HPIV3	USA	2015			WGS	C3a
333	KY973566_HPIV3/USA/6069/2015	HPIV3	USA	2015			WGS	C3a
334	KY973574_HPIV3/USA/6Q7/2010	HPIV3	USA	2010			WGS	C3a
335	KY973580_HPIV3/USA/6L8/2010	HPIV3	USA	2010			WGS	C2
336	KY973583_HPIV3/USA/6L2/2010	HPIV3	USA	2010			WGS	C3a
337	KY973594_HPIV3/USA/6F5/2010	HPIV3	USA	2010			WGS	C2
338	KY973597_HPIV3/USA/6E6/2010	HPIV3	USA	2010			WGS	C3a
339	KY973598_HPIV3/USA/6E5/2010	HPIV3	USA	2010			WGS	C3a
340	LC720873_HPIV3/JPN/O286/2018	HPIV3	JPN	2018	HN	C3a
341	LC720876_HPIV3/JPN/O330/2018	HPIV3	JPN	2018			WGS	C3b
342	LC720878_HPIV3/JPN/O695/2019	HPIV3	JPN	2019			WGS	C3a
343	LC720880_HPIV3/JPN/OR381/2021	HPIV3	JPN	2021	HN	C3b	WGS
344	LC756946_HPIV3/JPN/URI_14t203/2014	HPIV3	JPN	2014	HN	C3a
345	LC756947_HPIV3/JPN/URI_16t282/2016	HPIV3	JPN	2016	HN	C5
346	M18759_HPIV3/USA/WASH/1511/1973	HPIV3	USA	1973	HN	B
347	M18760_HPIV3/AUS/124854/1974	HPIV3	AUS	1974	HN	A
348	M18762_HPIV3/USA/TEX/545/1980	HPIV3	USA	1980	HN	B
349	MF166752_HPIV3/USA/SC3331/2017	HPIV3	USA	2017	HN	C1b	WGS	C1b
350	MF554736_HPIV3/USA/2E6/2009	HPIV3	USA	2009			WGS	C1b
351	MF973172_HPIV3/USA/7J3/2011	HPIV3	USA	2011			WGS	C5
352	MF973178_HPIV3/USA/7O4/2011	HPIV3	USA	2011	HN	C1a	WGS	C1a
353	MF987836_HPIV3/BRA/STA762/2010	HPIV3	BRA	2010	HN	C3b	WGS	C3b
354	MF987837_HPIV3/BRA/STA829/2010	HPIV3	BRA	2010	HN	C1d	WGS	C1d
355	MG773275_HPIV3/ARG/001/2016	HPIV3	ARG	2016	HN	C3a	WGS	C3a
356	MG773276_HPIV3/ARG/002/2017	HPIV3	ARG	2017			WGS	C3a
357	MH006639_HPIV3/VNM/025/2009	HPIV3	VNM	2009	HN	C3b	WGS	C3b
358	MH006654_HPIV3/VNM/074/2009	HPIV3	VNM	2009	HN	C3e	WGS	C3e
359	MH006671_HPIV3/VNM/093/2010	HPIV3	VNM	2010	HN	C1b	WGS	C1b
360	MH006672_HPIV3/VNM/094/2010	HPIV3	VNM	2010	HN	C3f	WGS	C3f
361	MH330335_HPIV3/IND/NIV1721711/2017	HPIV3	IND	2017	HN	C3a	WGS	C3a
362	MH411617_HPIV3/CHN/PIV3-15462/2017	HPIV3	CHN	2017	HN	C3b	WGS	C3b
363	MH428627_HPIV3/UGA/UG-KAN-RW/2017	HPIV3	UGA	2017	HN	C3a	WGS	C3a
364	MH678674_HPIV3/GBR/65-06/2011	HPIV3	GBR	2011	HN	C5	WGS
365	MH678675_HPIV3/GBR/112/06/2012	HPIV3	GBR	2012	HN	C3a	WGS
366	MH678676_HPIV3/GBR/113/07/2012	HPIV3	GBR	2012	HN	C3d	WGS
367	MH678677_HPIV3/GBR/121-11/2012	HPIV3	GBR	2012	HN	C1b	WGS
368	MH678678_HPIV3/GBR/128/02/2013	HPIV3	GBR	2013			WGS	C3a
369	MH678685_HPIV3/GBR/21/06/2014	HPIV3	GBR	2014			WGS	C3b
370	MH678688_HPIV3/GBR/82/07/2011	HPIV3	GBR	2011			WGS	C5
371	MH678693_HPIV3/GBR/395/04/2015	HPIV3	GBR	2015	HN	C3a	WGS
372	MH685716_HPIV3/UGA/E0-059/2013	HPIV3	UGA	2013	HN	C3a
373	MH828696_HPIV3/VNM/vzhpiv32/2014	HPIV3	VNM	2014			WGS	C3a
374	MH828698_HPIV3/VNM/vzhpiv34/2014	HPIV3	VNM	2014			WGS	C3f
375	MH828701_HPIV3/VNM/vzhpiv37/2015	HPIV3	VNM	2015			WGS	B
376	MH828702_HPIV3/VNM/vzhpiv38/2014	HPIV3	VNM	2014			WGS	C3f
377	MH892409_HPIV3/NLD/t146a304/2016	HPIV3	NLD	2016	HN	C3f	WGS	C3f
378	MH892410_HPIV3/NLD/t146a305/2013	HPIV3	NLD	2013	HN	C3e	WGS	C3e
379	MK679528_HPIV3/CHN/C278/2017	HPIV3	CHN	2017			WGS	C3b
380	MK679529_HPIV3/CHN/C303/2017	HPIV3	CHN	2017			WGS	C3b
381	MK679541_HPIV3/CHN/P535/2017	HPIV3	CHN	2017			WGS	C3b
382	MN116671_HPIV3/KEN/IS12/2012	HPIV3	KEN	2012	HN	C2
383	MN116675_HPIV3/KEN/PR10/2010	HPIV3	KEN	2010	HN	C1a
384	MN116677_HPIV3/KEN/PR17/2012	HPIV3	KEN	2012	HN	C3f
385	MN116749_HPIV3/KEN/NR15/2010	HPIV3	KEN	2010	HN	C3a
386	MN145874_HPIV3/CHN/ZJ08/2017	HPIV3	CHN	2017			WGS	C3f
387	MN145875_HPIV3/CHN/ZJ-06/2017	HPIV3	CHN	2017			WGS	C3f
388	MN145876_HPIV3/CHN/ZJ38/2018	HPIV3	CHN	2018	HN	C1c	WGS	C1c
389	MN181379_HPIV3/CHN/Henan172/2018	HPIV3	CHN	2018	HN	C3f
390	MN181381_HPIV3/CHN/Henan245/2018	HPIV3	CHN	2018	HN	C3a
391	MN181383_HPIV3/CHN/Henan294/2018	HPIV3	CHN	2018	HN	C3b
392	MN306022_HPIV3/USA/SC0309/2019	HPIV3	USA	2019			WGS	C5
393	MN306039_HPIV3/USA/SC0767/2019	HPIV3	USA	2019	HN	C3a	WGS	C3a
394	MN306052_HPIV3/USA/SC9406/2019	HPIV3	USA	2019	HN	C5
395	MT118696_HPIV3/USA/1754/2019	HPIV3	USA	2019			WGS	C3a
396	MT118699_HPIV3/USA/1930/2019	HPIV3	USA	2019			WGS	C3a
397	MT374082_HPIV3/CHN/LZ1728C19/2017	HPIV3	CHN	2017	HN	C3f	WGS	C3f
398	MW052041_HPIV3/USA/SC0412/2019	HPIV3	USA	2019	HN	C1c
399	MW575654_HPIV3/CHN/BCH4102A/2014	HPIV3	CHN	2014	HN	C3f	WGS	C3f
400	MW575655_HPIV3/CHN/BCH4210A/2014	HPIV3	CHN	2014	HN	C3f	WGS	C3f
401	MW575656_HPIV3/CHN/PUMCH12693/2012	HPIV3	CHN	2012	HN	C3f	WGS	C3f
402	MW575658_HPIV3/CHN/PUMCH14028/2014	HPIV3	CHN	2014	HN	C3f	WGS	C3f
403	MW575660_HPIV3/CHN/BCH4138A/2014	HPIV3	CHN	2014	HN	C3a
404	MW654254_HPIV3/DEU/0389/2012	HPIV3	DEU	2012	HN	C1b
405	MW654257_HPIV3/DEU/0549/2013	HPIV3	DEU	2013	HN	C3a
406	MW654261_HPIV3/DEU/3336/2014	HPIV3	DEU	2014	HN	C3d
407	MW654274_HPIV3/DEU/0399/2014	HPIV3	DEU	2014	HN	C3f
408	MW654280_HPIV3/DEU/0605/2014	HPIV3	DEU	2014	HN	C3b
409	MW654292_HPIV3/DEU/5078/2015	HPIV3	DEU	2015	HN	C1c
410	MW654315_HPIV3/DEU/4845/2017	HPIV3	DEU	2017	HN	C3f
411	MW654366_HPIV3/DEU/2258/2019	HPIV3	DEU	2019	HN	C3e
412	MW654369_HPIV3/DEU/3376/2019	HPIV3	DEU	2019	HN	C5
413	MW654373_HPIV3/DEU/4024/2019	HPIV3	DEU	2019	HN	C1c
414	MZ326142_HPIV3/CHN/ZJWZ3/2018	HPIV3	CHN	2018	HN	C3f	WGS	C3f
415	MZ326143_HPIV3/CHN/ZJHL59/2018	HPIV3	CHN	2018			WGS	C3a
416	MZ439825_HPIV3/USA/13897/2021	HPIV3	USA	2021	HN	C3a	WGS	C3a
417	OM240905_HPIV3/KOR/JJ0202/2016	HPIV3	KOR	2016	HN	C1b
418	OM240907_HPIV3/KOR/JB0430/2017	HPIV3	KOR	2017	HN	C3b
419	OM240916_HPIV3/KOR/GN0315/2021	HPIV3	KOR	2021	HN	C3a
420	OM240920_HPIV3/KOR/CN0367/2017	HPIV3	KOR	2017	HN	C3f
421	OM240922_HPIV3/KOR/CB0332/2016	HPIV3	KOR	2016	HN	C3a
422	ON756026_HPIV3/USA/SC8125/2018	HPIV3	USA	2018			WGS	C3a
423	ON778021_HPIV3/USA/PIV3_1/2019	HPIV3	USA	2019			WGS	C3a
424	OQ785280_HPIV3/CHN/BJ-NICU/2022	HPIV3	CHN	2022	HN	C3f	WGS	C3f
425	OQ848518_HPIV3/USA/8A9/2011	HPIV3	USA	2011	HN	C3f	WGS	C3f
426	OQ848524_HPIV3/USA/8D3/2011	HPIV3	USA	2011			WGS	C3b
427	OR189408_HPIV3/RUS/SPE-RII-34978S/2022	HPIV3	RUS	2022	HN	C3a
428	OR189445_HPIV3/RUS/SPE-RII-16991S/2023	HPIV3	RUS	2023	HN	C3a
429	OR189452_HPIV3/RUS/SPE-RII-17404S/2023	HPIV3	RUS	2023	HN	C6
430	OR189479_HPIV3/RUS/SPE-RII-17999S/2023	HPIV3	RUS	2023	HN	C6
431	OR728657_HPIV3/PAK/01/2023	HPIV3	PAK	2023	HN	C6	WGS	C6
432	AB543336_HPIV4a/JPN/Toshiba_M-25/1966	HPIV4a	JPN	1966	HN	4a-A,prototype strain	WGS	4a-A,prototype strain
433	KF483663_HPIV4a/DEN/459/2002	HPIV4a	DEN	2002	HN	4a-B	WGS	4a-B
434	KF878965_HPIV4a/AUS/QPID08-0015/2008	HPIV4a	AUS	2008	HN	4a-B	WGS	4a-B
435	KY460515_HPIV4a/CHN/TW-00007/2010	HPIV4a	CHN	2010	HN	4a-C3	WGS	4a-C3
436	KY460518_HPIV4a/CHN/TW-00029/2010	HPIV4a	CHN	2010	HN	4a-C3	WGS	4a-C3
437	MH892407_HPIV4a/NLD/t146a296/2013	HPIV4a	NLD	2013	HN	4a-C2	WGS	4a-C2
438	MH892408_HPIV4a/NLD/t146a303/2013	HPIV4a	NLD	2013	HN	4a-C2	WGS	4a-C2
439	MW575665_HPIV4a/CHN/BCH4237A/2014	HPIV4a	CHN	2014	HN	4a-C3	WGS	4a-C3
440	MW575666_HPIV4a/CHN/BCH4263A/2014	HPIV4a	CHN	2014	HN	4a-C3	WGS	4a-C3
441	MH828709_HPIV4a/VNM/vzhpiv42/2015	HPIV4a	VNM	2015	HN	4a-C3	WGS	4a-C3
442	OP615960_HPIV4a/ARG/HNRG/2016	HPIV4a	ARG	2016	HN	4a-C2	WGS	4a-C2
443	MN369047_HPIV4a/USA/SC9717/2018	HPIV4a	USA	2018	HN	4a-C4	WGS	4a-C4
444	MT118676_HPIV4a/USA/9868/2018	HPIV4a	USA	2018	HN	4a-C4	WGS	4a-C4
445	MW052038_HPIV4a/USA/0042/2018	HPIV4a	USA	2018	HN	4a-C4	WGS	4a-C4
446	MW052040_HPIV4a/USA/9318/2018	HPIV4a	USA	2018	HN	4a-C4	WGS	4a-C4
447	MT118679_HPIV4a/USA/0088/2019	HPIV4a	USA	2019	HN	4a-C4	WGS	4a-C4
448	MN306027_HPIV4a/USA/SC0377/2019	HPIV4a	USA	2019	HN	4a-C4	WGS	4a-C4
449	MN306033_HPIV4a/USA/SC0620/2019	HPIV4a	USA	2019	HN	4a-C4	WGS	4a-C4
450	MN306056_HPIV4a/USA/SC9537/2019	HPIV4a	USA	2019	HN	4a-C4	WGS	4a-C4
451	ON778025_HPIV4a/USA/PIV4a_1/2019	HPIV4a	USA	2019	HN	4a-C4	WGS	4a-C4
452	ON778026_HPIV4a/USA/PIV4a_2/2019	HPIV4a	USA	2019	HN	4a-C4	WGS	4a-C4
453	LC706548_HPIV4a/JPN/O113/2018	HPIV4a	JPN	2018	HN	4a-C4	WGS	4a-C4
454	LC706552_HPIV4a/JPN/H407/2018	HPIV4a	JPN	2018	HN	4a-C4	WGS	4a-C4
455	LC706549_HPIV4a/JPN/O521/2019	HPIV4a	JPN	2019	HN	4a-C4	WGS	4a-C4
456	LC706550_HPIV4a/JPN/O660/2019	HPIV4a	JPN	2019	HN	4a-C4	WGS	4a-C4
457	LC706551_HPIV4a/JPN/O755/2019	HPIV4a	JPN	2019	HN	4a-C4	WGS	4a-C4
458	MH591216_HPIV4a/IND/MCL-18-H-1140/2018	HPIV4a	IND	2018	HN	4a-C4	WGS	4a-C4
459	KX912837_HPIV4a/MYS/MY-U1037/2012	HPIV4a	MYS	2012	HN	4a-C1
460	KX912859_HPIV4a/MYS/MY-U3116/2013	HPIV4a	MYS	2013	HN	4a-C1
461	KX912864_HPIV4a/MYS/MY-U3827/2014	HPIV4a	MYS	2014	HN	4a-C1
462	MH006682_HPIV4a/VNM/045/2009	HPIV4a	VNM	2009	HN	4a-C1
463	MN488702_HPIV4a/NLD/4311601326/2016	HPIV4a	NLD	2016	HN	4a-C2
464	MT681670_HPIV4a/CHN/Henan/029/2018	HPIV4a	CHN	2018	HN	4a-C3
465	MT681671_HPIV4a/CHN/Henan/247/2018	HPIV4a	CHN	2018	HN	4a-C3
466	MT681672_HPIV4a/CHN/Henan/251/2018	HPIV4a	CHN	2018	HN	4a-C3
467	MT681673_HPIV4a/CHN/Henan/265/2018	HPIV4a	CHN	2018	HN	4a-C3
468	MT681674_HPIV4a/CHN/Henan/268/2018	HPIV4a	CHN	2018	HN	4a-C3
469	MT681675_HPIV4a/CHN/Henan/292/2018	HPIV4a	CHN	2018	HN	4a-C3
470	MT681676_HPIV4a/CHN/Henan/303/2018	HPIV4a	CHN	2018	HN	4a-C3
471	AB543337_HPIV4b/JPN/Tokyo_68-333/1968	HPIV4b	JPN	1968	HN	4a-A	WGS	4a-A
472	EU627591_HPIV4b/CAN/SKPIV4/2004	HPIV4b	CAN	2004	HN	4a-B	WGS	4a-B
473	JQ241176_HPIV4b/USA/04-13/2004	HPIV4b	USA	2004	HN	4b-A
474	KF908238_HPIV4b/AUS/QLD-01/2008	HPIV4b	AUS	2008	HN	4a-C2	WGS	4a-C2
475	KY674959_HPIV4b/USA/8R2/2011	HPIV4b	USA	2011	HN	4b-C1	WGS	4b-C1
476	LC720882_HPIV4b/JPN/O876/2019	HPIV4b	JPN	2019	HN	4b-C1	WGS	4b-C1
477	LC706554_HPIV4b/JPN/O896/2019	HPIV4b	JPN	2019	HN	4b-C2	WGS	4b-C2
478	LC706555_HPIV4b/JPN/OR473/2022	HPIV4b	JPN	2022	HN	4b-C2	WGS	4b-C1
479	LC706556_HPIV4b/JPN/OR476/2022	HPIV4b	JPN	2022	HN	4b-C2	WGS	4b-C2
480	KY986647_HPIV4b/USA/SC3019/2015	HPIV4b	USA	2015	HN	4b-C2	WGS	4b-C2
481	KY629773_HPIV4b/USA/16-J4/2016	HPIV4b	USA	2016	HN	4b-C2	WGS	4b-C2
482	KY645962_HPIV4b/USA/13I4/2016	HPIV4b	USA	2016	HN	4b-C2	WGS	4b-C2
483	KY674953_HPIV4b/USA/10H2/2016	HPIV4b	USA	2016	HN	4b-C1	WGS	4b-C1
484	MH828708_HPIV4b/VNM/vzhpiv41/2015	HPIV4b	VNM	2015	HN	4b-C2	WGS	4b-C2
485	MN306032_HPIV4b/USA/SC0496/2019	HPIV4b	USA	2019	HN	4b-C1	WGS	4b-C1
486	MN306058_HPIV4b/USA/SC9597/2019	HPIV4b	USA	2019	HN	4a-B	WGS	4a-B
487	MT118680_HPIV4b/USA/0337/2019	HPIV4b	USA	2019	HN	4b-C1	WGS	4b-C1
488	ON729321_HPIV4b/USA/SC992/2017	HPIV4b	USA	2017	HN	4b-C2	WGS	4b-C2
489	ON729324_HPIV4b/USA/SC3768/2017	HPIV4b	USA	2017	HN	4b-C2	WGS	4b-C2
490	KX912824_HPIV4b/MYS/MY-U430/2012	HPIV4b	MYS	2012	HN	4b-C2
491	KX912828_HPIV4b/MYS/MY-U598/2012	HPIV4b	MYS	2012	HN	4b-C2
492	KX912829_HPIV4b/MYS/MY-U622/2012	HPIV4b	MYS	2012	HN	4b-C1
493	KX912831_HPIV4b/MYS/MY-U659/2012	HPIV4b	MYS	2012	HN	4b-C1
494	KX912839_HPIV4b/MYS/MY-U1117/2012	HPIV4b	MYS	2012	HN	4b-C1
495	KX912841_HPIV4b/MYS/MY-U1164/2012	HPIV4b	MYS	2012	HN	4b-B
496	KX912845_HPIV4b/MYS/MY-U1276/2012	HPIV4b	MYS	2012	HN	4b-C1
497	KX912849_HPIV4b/MYS/MY-U1354/2012	HPIV4b	MYS	2012	HN	4b-C1
498	KX912853_HPIV4b/MYS/MY-U2232/2013	HPIV4b	MYS	2013	HN	4b-C1
499	KX912856_HPIV4b/MYS/MY-U2498/2013	HPIV4b	MYS	2013	HN	4b-C1
500	MN488701_HPIV4b/NLD/4310700657/2007	HPIV4b	NLD	2007	HN	4b-C1
501	JQ241176_HPIV4b/USA/04-13/2004	HPIV4b	USA	2004	HN	4b-A
502	MT681677_HPIV4b/CHN/Henan/269/2018	HPIV4b	CHN	2018	HN	4b-C1
503	MT681678_HPIV4b/CHN/Henan/274/2018	HPIV4b	CHN	2018	HN	4b-C1
504	MW645221_HPIV4b/DEU/3711/2014	HPIV4b	DEU	2014	HN	4b-C1
505	MW645220_HPIV4b/DEU/0087/2015	HPIV4b	DEU	2015	HN	4b-C1
506	MW645222_HPIV4b/DEU/5207/2015	HPIV4b	DEU	2015	HN	4b-C1
507	MW645223_HPIV4b/DEU/2104/2015	HPIV4b	DEU	2015	HN	4b-C1
508	MW645224_HPIV4b/DEU/0147/2015	HPIV4b	DEU	2015	HN	4b-C1
509	MW645225_HPIV4b/DEU/0348/2015	HPIV4b	DEU	2015	HN	4b-C1
510	MW645229_HPIV4b/DEU/3482/2015	HPIV4b	DEU	2015	HN	4b-C2
511	MW645226_HPIV4b/DEU/1192/2017	HPIV4b	DEU	2017	HN	4b-C2
512	MW645227_HPIV4b/DEU/5826/2017	HPIV4b	DEU	2017	HN	4b-C2
513	MW645228_HPIV4b/DEU/5848/2017	HPIV4b	DEU	2017	HN	4b-C2
