# Supplementary material for: Genetic characteristics of human parainfluenza viruses 1–4 associated with acute lower respiratory tract infection in Chinese children, during 2015–2021
Source: Microbiol Spectr. 2024 Sep 12;12(10):e03432-23. doi: 10.1128/spectrum.03432-23 (PMC11448424; doi:10.1128/spectrum.03432-23)
Supplement: Table S6 — Amino acid mutations of HPIV1. [file spectrum.03432-23-s0007.xlsx]

## Sheet: Sequence Data
Supplementary table 6. Amino acid substitutions in the HN protein of HPIV1
No.	Strians	clade/ lineage/ sub-linage	Amino acid mutations
										1	2	2	2	2	2	2	2	3	3	3	3	3	3	3	3	4	4	4	4	4	4	4	5	5	5	5	5	6	6	6	6	6	6	6	7	7	7	7	7
			2	3	4	5	7	8	9	5	0	1	2	5	6	7	8	0	1	2	3	4	6	7	9	0	1	2	3	5	6	9	0	1	3	6	9	0	1	3	6	7	8	9	0	1	2	3	4
1	AF457102 HPIV1/USA/1964			E	K	G	T	N	S	T	S	T	V	H	I	N	T	A	G	R	T	H	W	L	I	A	T	T	M	T	V	F	I	I	I	I	I	I	K	D	M	K	T	N	I	M	T	V	S
2	JQ901971 HPIV1/USA/VR-94/1957		.	.	.	.	.	.	.	.	.	.	.	Y	.	D	.	.	.	K	.	.	.	.	.	.	.	.	.	.	I	.	.	.	.	.	.	.	.	.	.	.	.	.	.	.	.	.	.
3	U70938 HPIV1/USA/Mil-51/1991		.	.	.	.	.	I	.	.	.	.	.	.	.	.	.	.	.	.	I	.	.	.	.	.	.	.	.	.	.	.	.	.	.	.	.	.	.	.	.	.	.	.	.	.	.	.	.
4	U70939 HPIV1/USA/Mil-52/1991		.	.	.	.	I	.	.	.	.	.	.	.	.	.	.	.	.	.	.	.	.	.	.	.	.	.	.	.	.	.	.	.	.	.	.	.	.	.	.	.	.	.	.	.	.	.	.
5	U70944 HPIV1/USA/Mil-60/1991		.	.	.	.	.	I	.	.	.	.	.	.	.	.	.	.	.	.	.	.	.	.	.	.	.	.	.	A	.	L	.	.	.	.	.	.	.	.	.	.	.	.	.	.	.	.	.
6	U70945 HPIV1/USA/Mil-61/1991		.	.	.	.	I	.	.	.	.	.	.	.	.	.	.	.	.	.	.	.	.	.	.	.	.	.	.	.	.	.	.	.	.	.	.	.	.	.	.	.	.	.	.	.	.	.	.
7	U70946 HPIV1/USA/Mil-62/1991		.	.	.	.	I	.	E	.	.	.	.	.	.	.	.	.	.	.	.	.	.	.	.	.	.	.	.	.	.	.	.	.	.	.	.	.	.	.	.	.	.	.	.	.	.	.	.
8	JQ901975 HPIV1/USA/629-001/1997	A	.	.	.	.	.	I	.	.	.	.	.	.	.	.	.	.	.	.	.	.	.	.	.	.	.	.	.	A	A	L	.	.	.	.	.	.	.	.	.	.	.	.	.	.	.	.	.
9	JQ901977 HPIV1/USA/629-006/1997	A	.	.	.	.	.	I	.	.	.	.	.	.	.	.	.	.	.	.	.	.	.	.	.	.	.	.	.	A	A	L	.	.	.	.	.	.	.	.	.	.	.	.	.	.	.	.	.
10	JQ901981 HPIV1/USA/629-010/1999	A	.	.	.	.	.	I	.	.	.	.	.	.	.	.	.	.	.	.	.	.	.	.	.	.	.	.	.	A	A	L	.	.	.	.	.	.	.	.	.	.	.	.	.	.	.	.	.
11	MH685717 HPIV1/UGA/E0-033/2013		.	.	.	.	.	I	N	.	.	.	.	.	.	.	.	.	.	.	.	.	.	.	.	.	.	.	.	A	A	L	.	.	.	.	.	.	.	.	.	.	.	.	.	.	.	.	.
12	MH684381 HPIV1/HRV/44.17(2522)/2017		.	.	.	.	.	I	.	.	.	M	A	.	.	.	.	.	.	.	.	.	.	.	T	.	.	I	.	A	A	L	.	.	.	.	.	T	.	.	.	.	.	.	.	.	.	.	.
13	JF416791 HPIV1/KOR/KPIV-07-20/2007	C	.	.	.	.	.	I	.	.	.	.	.	.	.	.	.	.	.	.	.	.	.	.	.	.	.	A	.	A	T	L	.	.	.	.	.	.	.	.	.	.	.	.	T	.	.	.	.
14	KF687311 HPIV1/ZAF/879/2010	C	.	.	.	.	.	I	.	.	.	.	.	.	.	.	.	.	.	.	.	.	.	.	.	.	.	A	.	A	T	L	.	.	.	.	.	.	.	.	.	.	.	.	T	.	.	.	.
15	KT336331 HPIV1/HRV/38.11(14501)/2011	C	.	.	.	.	.	I	.	.	.	.	T	.	.	.	.	.	.	.	.	.	.	.	.	.	.	A	.	A	T	L	.	.	.	.	.	.	.	.	.	.	.	.	T	.	.	.	.
16	HPIV1/CHN/YC17091/2017	C	.	.	.	.	.	I	.	.	F	.	A	.	.	.	.	.	.	.	.	.	.	.	.	.	.	A	.	A	T	L	.	.	.	.	.	.	.	.	.	.	.	.	T	.	.	.	.
17	HPIV1/CHN/BCH20160495/2016	C	.	.	.	.	.	I	.	.	F	.	A	.	.	.	.	.	.	.	.	.	.	.	.	.	.	A	.	A	T	L	.	.	.	.	.	.	.	.	.	.	.	.	T	.	.	.	.
18	HPIV1/CHN/YC18090/2018	C	.	.	.	.	.	I	.	.	F	.	A	.	.	.	.	.	.	.	.	.	.	.	.	.	.	.	.	A	T	L	.	.	.	.	.	.	.	.	.	.	.	.	T	.	.	I	.
19	HPIV1/CHN/YC18091/2018	C	.	.	.	.	.	I	.	.	F	.	A	.	.	.	.	.	.	.	.	.	.	.	.	.	.	.	.	A	T	L	.	.	.	.	.	.	.	.	.	.	.	.	T	.	.	I	.
20	MK167033 HPIV1/USA/5T5/2005	C	.	.	.	.	.	I	.	.	.	.	.	.	.	.	.	.	.	.	.	.	.	.	.	.	.	A	.	A	T	L	.	.	.	.	.	.	.	.	.	.	.	.	T	.	.	.	.
21	KY674940 HPIV1/USA/1P4/2009	C	.	.	.	.	.	I	.	.	.	.	.	.	.	.	.	.	.	.	.	.	.	.	.	.	.	A	.	A	T	L	.	.	.	.	.	.	.	.	.	.	.	.	T	.	.	.	.
22	KF687315 HPIV1/USA/32193A/2010	C	.	.	.	.	.	I	.	.	.	.	.	.	.	.	A	.	.	.	.	.	.	.	.	.	.	A	.	A	T	L	.	.	.	.	.	.	.	.	.	.	.	.	T	.	.	.	.
23	JQ901988 HPIV1/USA/629-D01662/2009	C	.	.	.	.	.	I	.	.	.	.	.	.	.	.	.	.	.	.	.	.	.	.	.	.	.	A	.	A	T	L	.	.	.	.	.	.	.	.	.	.	.	.	T	.	.	.	.
24	JQ901990 HPIV1/USA/629-D02161/2009	C	.	.	.	.	.	I	.	.	.	.	.	.	.	.	.	.	.	.	.	.	.	.	.	.	.	A	.	A	T	L	.	.	.	.	.	.	.	.	.	.	.	.	T	.	.	.	.
25	KF687314 HPIV1/FRA/30384043/2010	C	.	.	.	.	.	I	.	.	.	.	.	.	.	.	.	.	.	.	.	.	.	.	.	.	.	A	.	A	T	L	.	.	.	.	.	.	.	.	.	.	.	.	T	.	.	.	.
26	JQ901992 HPIV1/USA/629-D01202/2009	C	.	.	.	.	.	I	.	.	.	.	.	.	.	.	.	.	.	.	.	.	.	.	.	.	.	A	.	A	T	L	.	.	.	.	.	.	.	.	.	.	.	.	T	.	.	.	.
27	KY967354 HPIV1/USA/6D6/2010	C	.	.	.	.	.	I	.	.	.	.	.	.	.	.	.	.	.	.	.	.	.	.	.	.	.	A	.	A	T	L	.	.	.	.	.	.	.	.	.	.	.	.	T	.	.	.	.
28	KT336334 HPIV1/HRV/47.11(18133)/2011	C	.	.	R	.	.	I	.	.	.	.	I	.	.	.	.	.	.	.	.	.	.	.	.	.	.	A	.	A	T	L	.	.	.	.	.	.	.	.	.	.	.	.	T	.	.	.	.
29	KF530212 HPIV1/USA/38081A/2011	C	.	.	.	.	.	I	.	.	.	.	.	.	.	.	.	.	.	.	.	.	.	.	.	.	.	A	.	A	T	L	.	.	.	.	.	.	.	.	.	.	.	.	T	.	.	.	.
30	MF166861 HPIV1/USA/6F8/2010	C	.	G	.	.	.	I	.	.	.	.	.	.	.	.	.	E	.	.	.	.	.	.	.	.	.	A	.	A	T	L	.	.	.	.	.	.	.	.	.	.	.	.	T	.	.	.	.
31	MF554711 HPIV1/USA/5A10/2009	C	.	.	.	.	.	I	.	.	.	.	.	.	.	.	.	.	.	.	.	.	.	.	.	.	.	A	.	A	T	L	.	.	.	.	.	.	.	.	.	.	.	.	T	.	.	.	.
32	MG773273 HPIV1/ARG/001/2016	C	.	.	.	.	.	I	.	.	.	.	.	.	.	.	.	.	.	.	.	.	.	.	.	.	.	A	.	A	T	L	.	.	.	.	.	.	.	.	.	.	.	.	T	.	.	.	.
33	ON778019 HPIV1/USA/PIV1 3/2020	C	.	.	R	.	.	I	.	.	.	.	.	.	.	.	.	.	.	.	I	.	.	.	.	.	.	A	.	A	T	L	.	.	.	.	.	.	.	.	.	.	.	.	T	.	.	.	.
34	KY674966 HPIV1/USA/9O3/2012	C	.	.	.	.	.	I	N	.	.	.	.	.	.	.	.	.	.	.	.	.	.	.	.	.	.	A	.	A	T	L	.	.	.	.	.	M	.	.	.	.	.	.	T	.	.	.	.
35	KY674967 HPIV1/USA/12S10/2016	C	.	.	.	.	.	I	N	.	.	.	.	.	.	.	.	.	.	.	.	.	.	.	.	.	.	A	.	A	T	L	.	.	.	.	.	M	.	.	.	.	.	.	T	.	.	.	.
36	KX570602 HPIV1/USA/AR001/2015	C	.	.	.	.	.	I	N	.	.	.	.	.	.	.	.	.	.	.	.	.	.	.	.	.	.	A	.	A	T	L	.	.	.	.	.	M	.	.	.	.	.	.	T	.	.	.	.
37	MH828705 HPIV1/VNM/vzhpiv13/2015	C	.	.	.	.	.	I	.	.	.	.	.	.	.	K	.	.	.	.	.	.	.	.	.	.	.	A	.	A	T	L	.	.	.	.	.	M	.	.	.	.	.	S	T	.	.	.	.
38	LC764862 HPIV1/JPN/OH171/2018	C	.	.	.	.	.	I	.	.	.	.	.	.	.	.	.	.	R	.	.	Y	.	.	.	.	.	.	.	A	A	L	.	.	.	.	.	.	.	.	.	.	.	.	.	.	.	.	.
39	MH684390 HPIV1/HRV/47.17(2715)/2017	C	.	.	.	.	.	I	.	.	.	.	.	.	.	.	.	.	.	.	.	.	.	.	.	T	.	A	.	A	T	L	.	.	.	.	.	M	.	.	.	.	.	.	T	.	.	.	.
40	MF177514 HPIV1/HRV/4.16(203)/2016	C	.	.	.	.	.	I	.	.	.	.	.	.	.	.	.	.	.	.	.	.	.	.	.	T	.	A	.	A	T	L	.	.	.	.	.	M	.	.	.	.	.	.	T	.	.	.	.
41	MW654447 HPIV1/DEU/5805/2017	C	.	.	.	.	.	I	.	.	.	.	.	.	.	.	.	.	.	.	.	.	.	.	.	T	.	A	.	A	T	L	.	.	.	.	.	M	.	.	.	.	.	.	T	.	.	.	F
42	MH684389 HPIV1/HRV/52.17(3091)/2017	C	.	.	.	.	.	T	.	.	.	.	.	.	.	.	.	.	.	.	.	.	.	.	.	T	.	A	.	A	T	L	.	.	.	.	.	M	.	.	.	.	.	.	T	.	.	.	.
43	KT336347 HPIV1/HRV/47.13(1712)/2013	C	.	.	.	.	.	I	.	.	.	.	.	.	.	.	.	.	.	.	.	Q	.	.	.	.	.	V	.	A	T	L	.	.	.	.	.	M	.	.	.	.	.	.	T	.	.	.	.
44	KT336348 HPIV1/HRV/3.14(65)/2014	C	.	.	.	.	.	I	.	.	.	.	.	.	.	.	.	.	.	.	.	Q	.	.	.	.	.	A	.	A	T	L	.	.	.	.	.	M	.	.	.	.	.	.	T	.	.	.	.
45	MH684376 HPIV1/HRV/37.17(2132)/2017	C	.	.	.	.	.	I	.	.	P	.	I	.	.	.	.	.	.	.	.	.	.	.	.	.	.	A	.	A	T	L	.	.	.	.	.	M	.	.	.	.	.	.	T	.	.	.	.
46	KY674973 HPIV1/USA/13A6/2016	C	.	G	.	.	.	T	.	.	.	.	.	.	.	.	.	.	.	.	.	.	.	.	.	T	.	A	.	A	T	L	.	.	.	.	.	M	.	.	.	.	.	.	T	.	.	.	.
47	ON778017 HPIV1/USA/PIV1 1/2019	C	.	.	.	.	.	T	.	.	.	.	.	.	.	.	.	.	.	.	.	.	.	.	.	T	.	A	.	A	T	L	.	.	.	.	.	M	.	.	.	.	A	.	T	.	.	.	.
48	MW587045 HPIV1/CHN/S0594ZCJ/2017	C	.	.	.	.	I	I	.	.	.	.	.	.	.	.	.	.	.	.	.	.	.	.	.	.	.	.	.	A	T	L	.	.	.	.	.	M	.	.	.	.	.	.	T	.	.	.	.
49	MW654421 HPIV1/DEU/0168/2013	C	.	.	.	.	.	I	.	.	.	.	.	.	.	.	.	.	.	.	.	.	.	.	.	.	.	A	.	A	T	L	.	.	.	.	.	M	.	.	.	.	.	.	T	.	.	.	.
50	MW654443 HPIV1/DEU/1900/2014	C	.	.	.	.	.	I	.	.	P	.	.	.	.	.	.	.	.	.	.	.	.	.	.	.	.	A	.	A	T	L	.	.	.	V	.	M	.	.	.	.	.	.	T	.	.	.	.
51	KX912733 HPIV1/MYS/MY-U3762/2014	C	.	.	.	.	.	I	.	.	.	.	.	.	.	.	.	.	.	.	.	.	.	.	.	.	.	A	.	A	T	L	.	.	.	.	.	M	.	.	.	.	.	.	T	.	.	.	.
52	MH828704 HPIV1/VNM/vzhpiv12/2015	C	.	.	.	.	.	I	.	.	P	.	.	.	.	.	.	.	.	.	.	.	.	.	.	.	.	A	.	A	T	L	.	.	.	.	.	M	.	.	.	.	.	.	T	.	.	.	.
53	MH828706 HPIV1/VNM/vzhpiv14/2014	C	.	.	.	.	.	I	.	.	P	.	I	.	.	.	.	.	.	.	.	.	.	.	.	.	.	A	.	A	T	L	.	.	.	.	.	M	.	.	.	.	.	.	T	.	.	.	.
54	MK167043 HPIV1/USA/CHLA36/2016	C	.	.	.	.	.	I	.	.	P	.	I	.	.	.	.	.	.	.	.	.	.	.	.	.	.	A	.	A	T	L	.	.	.	.	.	M	.	.	.	.	.	.	T	.	.	.	.
55	MT232426 HPIV1/USA/2019AZ/2019	C	.	.	.	.	.	I	.	.	P	.	I	.	.	.	.	.	.	.	.	.	.	.	.	.	.	A	I	A	T	L	.	.	.	.	.	.	.	.	.	.	.	.	T	.	.	.	.
56	JQ901979 HPIV1/USA/629-007/1997	B	.	.	.	.	.	I	.	.	.	.	.	.	.	.	.	V	.	.	.	.	G	.	.	.	.	.	.	A	T	L	.	.	.	.	.	.	.	.	.	.	.	.	.	.	.	.	.
57	KF530205 HPIV1/AUS/57/2007	B	.	.	.	.	.	I	.	.	.	.	.	.	.	.	.	.	.	.	.	.	.	.	.	.	.	.	.	A	A	L	.	.	.	.	.	.	.	.	.	R	.	.	.	.	.	.	.
58	KF530198 HPIV1/MEX/495/2003	B	.	.	.	.	.	I	.	.	.	.	.	.	.	.	.	.	.	.	.	Y	.	.	.	.	.	.	V	A	A	L	.	.	.	.	.	.	.	.	.	.	.	.	.	.	.	.	.
59	KF530221 HPIV1/AUS/53/2007	B	.	.	.	.	.	I	.	.	.	.	.	.	.	.	.	.	.	.	.	Y	.	.	.	.	.	.	.	A	A	L	.	.	.	.	.	.	.	.	.	.	.	.	.	.	.	.	.
60	KF687310 HPIV1/AUS/54/2007	B	.	.	.	.	.	I	.	.	.	.	.	.	.	.	.	.	.	.	.	.	.	.	.	.	.	.	.	A	A	L	.	.	.	.	.	.	.	.	.	.	.	.	.	.	.	.	.
61	MW575643 HPIV1/CHN/JL18058d5/2018	D	.	.	.	.	.	I	.	.	.	.	A	.	.	.	I	.	R	.	.	Y	.	.	.	.	.	.	.	A	A	L	.	.	.	.	V	.	.	.	I	.	.	.	.	.	.	.	.
62	HPIV1/CHN/BCH20150558/2015	D	.	.	.	.	.	I	.	.	.	.	A	.	.	.	I	.	R	.	.	Y	.	.	.	.	.	.	.	A	A	L	.	.	.	.	V	.	.	.	I	.	.	.	.	.	I	.	.
63	HPIV1/CHN/WZ17106/2018	D	.	.	.	.	.	I	.	.	.	.	A	.	.	.	I	.	R	.	.	Y	.	.	.	.	.	.	.	A	A	L	.	.	.	.	V	M	.	.	I	.	.	.	.	.	.	.	.
64	HPIV1/CHN/BCH20180405/2018	D	.	.	.	.	.	I	.	.	.	.	A	.	.	.	I	.	R	.	.	Y	.	.	.	.	.	.	.	A	A	L	.	.	.	.	V	.	.	.	I	.	.	.	.	.	.	.	.
65	HPIV1/CHN/BCH20200226/2020	D	.	.	.	.	.	I	.	.	.	.	A	Q	.	.	I	.	R	.	.	Y	.	.	.	.	.	.	.	A	A	L	.	.	.	.	V	.	.	.	I	.	.	.	.	.	.	.	.
66	HPIV1/CHN/BCH20210017/2021	D	.	.	.	.	.	I	.	.	.	.	A	Q	.	.	I	.	R	.	.	Y	.	.	.	.	.	.	.	A	A	L	.	.	.	.	V	.	.	.	I	.	.	.	.	.	.	.	.
67	HPIV1/CHN/BCH20210081/2021	D	.	.	.	.	.	I	.	.	.	.	A	Q	.	.	I	.	R	.	.	Y	.	.	.	.	.	.	.	A	A	L	.	.	.	.	V	.	.	.	I	.	.	.	.	.	.	.	.
68	HPIV1/CHN/WZ17141/2018	D	.	.	.	.	.	I	.	.	.	.	A	.	.	.	I	.	R	.	.	Y	.	.	.	.	.	.	.	A	A	L	.	.	.	.	V	.	.	.	I	.	.	.	.	.	.	.	.
69	JQ901982 HPIV1/USA/629-A31/2005	B	.	.	.	.	.	I	.	.	.	.	.	.	.	.	.	.	.	.	.	Y	.	.	.	.	.	.	.	A	A	L	.	.	.	.	.	.	.	.	.	.	.	.	.	.	.	.	.
70	JQ901983 HPIV1/USA/629-003/2007	B	.	.	.	.	K	I	.	.	.	.	.	.	.	.	.	.	.	.	.	Y	.	.	.	.	.	.	.	A	A	L	.	.	.	.	.	.	.	.	.	.	.	.	.	.	.	.	.
71	JQ901985 HPIV1/USA/629-001/2009	B	.	.	.	.	.	I	.	.	.	.	.	.	.	.	.	.	.	.	.	Y	.	.	.	?	.	A	.	A	A	L	.	.	.	.	.	.	.	.	.	.	.	.	.	.	.	.	.
72	JQ902002 HPIV1/USA/629-D02072/2009	B	.	.	.	.	.	I	.	.	.	.	.	.	.	.	.	.	.	.	.	Y	.	.	.	V	.	A	.	A	A	L	.	.	.	.	.	.	.	.	.	.	.	.	.	.	.	.	.
73	KF530202 HPIV1/USA/629-2/2009	B	.	.	.	.	.	I	.	.	.	.	.	.	.	.	.	.	.	.	.	Y	.	.	.	.	.	A	.	A	A	L	.	.	.	.	.	.	.	.	.	.	.	.	.	.	.	.	.
74	KF530217 HPIV1/MEX/1521/2005	B	.	.	.	.	.	I	.	.	.	.	.	.	.	.	.	.	.	.	.	Y	.	.	.	.	.	.	.	A	A	L	.	.	.	.	.	.	.	.	.	.	.	.	.	.	.	.	.
75	KF687312 HPIV1/FRA/27344044/2007	B	.	.	.	.	.	I	.	.	.	.	.	.	.	.	.	.	.	.	.	Y	.	.	.	.	.	.	.	A	A	L	.	.	.	.	.	.	.	.	.	.	.	.	.	.	.	.	.
76	KF687313 HPIV1/FRA/29221106/2009	B	.	.	.	.	.	I	.	.	.	.	.	.	.	.	.	.	.	.	.	Y	.	.	.	.	.	.	.	A	A	L	.	.	.	.	.	.	.	.	.	.	.	.	.	.	.	.	.
77	KM190940 HPIV1/THA/VIROAF9/2012	B	.	.	.	.	.	I	.	.	.	.	.	.	.	.	.	.	.	.	.	Y	.	.	.	.	.	.	.	A	A	L	V	.	.	.	.	.	.	.	.	.	.	.	.	.	.	.	.
78	KY967353 HPIV1/USA/6F7/2010	B	.	.	.	.	.	I	.	I	.	.	.	.	.	.	.	.	.	.	.	Y	.	.	.	.	.	.	.	A	A	L	.	.	.	.	.	.	.	.	.	.	.	.	.	.	.	.	.
79	LC720862 HPIV1/JPN/O81/2018	B	.	.	.	.	.	I	.	.	.	.	.	.	.	.	.	.	.	.	.	.	.	.	.	.	I	A	.	A	T	L	.	.	.	.	.	M	.	.	.	.	.	.	T	.	.	.	.
80	LC720863 HPIV1/JPN/OO876/2019	B	.	.	.	.	.	I	.	.	.	.	.	.	.	.	.	T	.	.	.	Y	.	.	.	.	.	.	.	A	A	L	.	.	.	.	.	.	.	.	.	.	.	.	.	.	.	.	.
81	LC764863 HPIV1/JPN/O77/2018	B	.	.	.	.	.	I	.	.	.	.	.	.	.	.	.	.	R	.	.	Y	.	.	.	.	.	.	.	A	A	L	.	.	.	.	.	.	.	.	.	.	.	.	.	.	.	.	.
82	LC764864 HPIV1/JPN/OO425/2018	B	.	.	.	.	.	I	.	.	.	.	.	N	.	.	.	.	.	.	.	Y	.	.	.	.	.	.	.	A	A	L	.	.	.	.	.	.	.	.	.	.	.	.	.	.	.	.	.
83	LC764865 HPIV1/JPN/OO503/2019	B	.	.	.	.	.	I	.	.	.	.	.	N	.	.	.	.	.	.	.	Y	.	.	.	.	.	.	.	A	A	L	.	.	.	.	.	.	.	.	.	.	.	.	.	.	.	.	.
84	MF554714 HPIV1/USA/5M6/2009	B	.	.	.	.	.	I	.	.	.	.	.	.	.	.	.	.	.	.	.	Y	.	.	.	V	.	A	.	A	A	L	.	.	.	.	.	.	.	.	.	.	.	.	.	.	.	.	.
85	MF973164 HPIV1/USA/5S5/2010	B	.	.	.	.	.	I	.	.	.	.	.	.	.	.	I	.	.	.	.	Y	.	.	.	.	.	.	.	A	A	L	.	.	.	.	.	.	.	N	.	.	.	.	.	.	.	.	.
86	MH828703 HPIV1/VNM/vzhpiv11/2014	B	.	.	.	.	.	I	.	.	.	.	I	.	.	.	.	.	.	.	.	Y	.	.	.	.	.	.	.	A	A	L	.	.	.	.	.	.	.	.	.	.	.	.	.	.	.	.	.
87	MH892403 HPIV1/NLD/t146a290/2013	B	.	.	.	.	.	I	.	.	.	.	.	.	.	.	.	.	.	.	.	F	.	.	.	.	.	.	.	A	A	L	.	.	.	.	.	.	.	.	.	.	.	.	.	.	.	.	.
88	MH892404 HPIV1/NLD/t146a291/2013	B	.	.	.	.	.	I	.	.	.	.	.	.	.	.	.	.	.	.	.	Y	.	.	.	.	.	.	.	A	.	L	.	.	.	.	.	.	.	.	.	.	.	.	.	.	.	.	.
89	MK167042 HPIV1/USA/CHLA45/2017	B	.	K	.	.	.	I	.	.	.	.	.	.	.	.	.	T	.	.	.	Y	.	.	.	.	.	.	.	A	A	L	.	.	.	.	.	.	.	.	.	.	.	.	.	.	.	.	.
90	MK989715 HPIV1/KEN/20693 68/2010	B	.	.	.	.	.	I	.	.	.	.	.	.	.	.	.	.	.	.	.	Y	.	.	.	.	S	.	.	A	A	L	.	.	.	.	.	.	.	.	.	.	.	.	.	.	.	.	.
91	HPIV1/CHN/BCH19055/2019	B	.	.	.	.	.	I	.	.	.	.	A	.	.	.	.	.	.	.	.	Y	.	.	.	.	.	.	.	A	A	L	.	.	.	.	.	.	.	.	.	.	.	.	.	.	.	.	.
92	HPIV1/CHN/BCH19192/2019	B	.	.	.	.	.	I	.	.	.	.	.	.	.	.	.	.	.	.	.	Y	.	.	.	.	I	.	.	A	A	L	.	.	.	.	.	.	.	.	.	.	.	.	.	.	.	.	.
93	HPIV1/CHN/BCH19213/2019	B	.	.	.	.	K	I	.	.	.	.	A	.	.	.	.	.	.	.	.	Y	.	.	.	.	.	.	.	A	A	L	.	.	.	.	.	.	.	.	.	.	.	.	.	.	.	.	.
94	HPIV1/CHN/BCH20160432/2016	B	.	.	.	.	.	I	.	.	.	.	A	.	.	.	.	.	.	.	.	Y	.	.	.	.	.	.	.	A	A	L	.	.	.	.	.	.	.	.	.	.	.	.	.	.	.	.	.
95	HPIV1/CHN/BCH20170219/2017	B	.	.	.	.	.	I	.	.	.	.	A	.	.	.	.	.	.	.	.	Y	.	.	.	.	.	.	.	A	A	L	.	.	.	.	.	.	R	.	.	.	.	.	.	.	.	.	.
96	HPIV1/CHN/BCH20170252/2017	B	.	.	.	.	.	I	.	.	.	.	A	.	.	.	.	.	.	.	.	C	.	.	.	.	.	.	.	A	A	L	.	.	.	.	.	.	.	.	.	.	.	.	.	.	.	.	.
97	HPIV1/CHN/BCH20170345/2017	B	.	.	.	.	.	I	.	.	.	.	A	.	.	.	.	.	.	.	.	Y	.	.	.	.	.	.	.	A	A	L	.	.	.	.	.	.	.	.	.	.	.	.	.	.	.	.	.
98	HPIV1/CHN/BCH20170406/2017	B	T	G	.	E	.	I	.	.	.	.	A	.	.	.	.	.	.	.	.	Y	.	.	.	.	.	.	.	A	A	L	.	.	.	.	.	.	.	.	.	.	.	.	.	.	.	.	.
99	HPIV1/CHN/BCH20170584/2017	B	.	G	.	.	.	I	.	.	.	.	.	.	.	.	.	.	.	.	.	Y	.	.	.	.	.	.	.	A	A	L	.	.	.	.	.	.	.	.	.	.	.	.	.	.	.	.	.
100	HPIV1/CHN/BCH20180721/2018	B	.	.	.	.	.	I	.	.	.	.	.	.	.	.	.	.	.	.	.	Y	.	.	.	.	.	.	I	A	A	L	.	.	.	.	.	.	.	.	.	.	.	.	.	.	.	.	.
101	HPIV1/CHN/BCH20180770/2018	B	.	.	.	E	.	I	.	.	.	.	A	.	.	.	.	.	.	.	.	Y	.	.	.	.	.	.	.	A	A	L	.	.	.	.	.	.	.	.	.	.	.	.	.	.	.	.	.
102	HPIV1/CHN/BCH20180797/2018	B	.	.	.	.	.	I	.	.	.	.	A	.	.	.	.	.	.	.	.	Y	.	.	.	.	.	.	.	A	A	L	.	.	.	.	.	.	.	.	.	.	.	.	.	.	.	.	.
103	HPIV1/CHN/BCH20180919/2018	B	.	.	.	.	.	I	.	.	.	.	A	.	.	.	.	.	.	.	.	Y	.	.	.	.	.	.	.	A	A	L	.	.	.	.	.	.	.	.	.	.	.	.	.	.	.	.	.
104	HPIV1/CHN/BCH20200698/2020	B	.	.	.	E	.	I	.	.	.	.	A	.	.	.	.	.	.	.	.	Y	.	.	.	.	.	.	.	A	A	L	.	.	.	.	.	.	.	.	.	.	.	.	.	.	.	.	.
105	HPIV1/CHN/BCH20200781/2020	B	.	.	.	E	.	I	.	.	.	.	A	.	.	.	.	.	.	.	.	Y	.	.	.	.	.	.	.	A	A	L	.	.	.	.	.	.	.	.	.	.	.	.	.	.	.	.	.
106	HPIV1/CHN/BCH20200782/2020	B	.	.	.	E	.	I	.	.	.	.	A	.	.	.	.	.	.	.	.	Y	.	.	.	.	.	.	.	A	A	L	.	.	.	.	.	.	.	.	.	.	.	.	.	.	.	.	.
107	HPIV1/CHN/BCH20200786/2020	B	.	.	.	.	.	I	.	.	.	.	A	Q	.	.	I	.	R	.	.	Y	.	.	.	.	.	.	.	A	A	L	.	.	.	.	V	.	.	.	I	.	.	.	.	.	.	.	.
108	HPIV1/CHN/BCH20210093/2021	B	.	.	.	E	.	I	.	.	.	.	A	.	.	.	.	.	.	.	.	Y	.	.	.	.	.	.	.	A	A	L	.	.	.	.	.	.	.	.	.	.	.	.	.	.	I	.	.
109	HPIV1/CHN/BCH20210111/2021	B	.	.	.	E	.	I	.	.	.	.	A	.	.	.	.	.	.	.	.	Y	.	.	.	.	.	.	.	A	A	L	.	.	.	.	.	.	.	.	.	.	.	.	.	.	.	.	.
110	HPIV1/CHN/BCH20210137/2021	B	.	.	.	E	.	I	.	.	.	.	A	.	.	.	.	.	.	.	.	Y	.	.	.	.	.	.	.	A	A	L	.	.	.	.	.	.	.	.	.	.	.	.	.	.	.	.	.
111	HPIV1/CHN/BCH288/2021	B	.	.	.	E	.	I	.	.	.	.	A	.	.	.	.	.	.	.	.	Y	.	.	.	.	.	.	.	A	A	L	.	.	.	.	.	.	.	.	.	.	.	.	.	.	.	.	.
112	HPIV1/CHN/GY18189/2018	B	.	G	.	.	.	I	.	.	.	.	.	.	.	.	.	.	.	.	.	Y	.	.	.	.	.	.	.	A	A	L	.	.	V	.	.	.	.	.	.	.	.	.	.	.	.	.	.
113	HPIV1/CHN/GY18190/2018	B	.	.	.	.	.	I	.	.	.	.	.	.	.	.	.	.	.	.	.	Y	.	.	.	.	I	.	.	A	A	L	.	.	.	.	.	.	.	.	.	.	.	.	.	.	.	.	.
114	HPIV1/CHN/WZ17271/2018	B	.	.	.	.	.	I	.	.	.	.	A	.	.	.	.	.	.	.	.	Y	.	.	.	.	A	.	.	A	A	L	.	.	.	.	.	T	.	.	.	.	.	.	.	.	.	I	.
115	HPIV1/CHN/WZ17307/2018	B	.	.	.	.	.	I	.	.	.	.	A	.	.	.	.	.	.	.	.	Y	R	.	.	.	.	.	.	A	A	L	.	V	.	.	.	.	.	.	.	.	.	.	.	.	.	.	.
116	HPIV1/CHN/WZ17313/2018	B	.	.	.	.	.	I	.	.	.	.	A	.	.	.	.	.	.	.	.	Y	.	.	.	.	.	.	.	A	A	L	.	.	.	.	.	.	.	.	.	.	.	.	.	.	.	.	.
117	HPIV1/CHN/YC17073/2017	B	.	.	.	.	.	I	.	.	.	.	A	.	.	.	.	.	.	.	.	C	.	.	.	.	.	.	.	A	A	L	.	.	.	.	.	.	.	.	.	.	.	.	.	.	.	.	.
118	HPIV1/CHN/YC17088/2017	B	.	.	.	E	.	I	.	.	.	.	A	.	.	.	.	.	.	.	.	Y	.	.	.	.	.	.	.	A	A	L	.	.	.	.	.	.	.	.	.	.	.	.	.	.	.	.	.
119	HPIV1/CHN/YC18101/2018	B	.	.	.	.	.	I	.	.	.	.	A	.	.	.	.	.	.	.	.	.	.	.	.	.	I	.	.	A	A	L	.	.	.	.	.	.	.	.	.	.	.	.	.	.	.	.	.
120	HPIV1/CHN/YC18154/2018	B	.	.	.	.	.	I	.	.	.	.	A	.	.	.	.	.	.	.	.	.	.	.	.	.	I	.	.	A	A	L	.	.	.	.	.	.	.	.	.	.	.	.	.	.	.	.	.
121	HPIV1/CHN/YC19062/2019	B	.	.	.	.	.	I	.	.	.	.	A	.	.	.	.	.	.	.	.	Y	R	.	.	.	.	.	.	A	A	L	.	V	.	.	.	.	.	.	.	.	.	.	.	.	.	.	.
122	HPIV1/CHN/YC19076/2019	B	.	.	.	.	.	I	.	.	.	.	.	.	.	.	.	.	.	.	.	Y	.	.	.	.	.	.	.	A	A	L	.	.	.	.	.	.	.	.	.	.	.	.	.	K	.	.	.
123	HPIV1/CHN/YC19111/2019	B	.	.	.	.	.	I	.	.	.	.	A	.	.	.	.	.	.	.	.	Y	.	.	.	.	.	.	.	A	A	L	.	.	.	.	.	.	.	.	.	.	.	.	.	.	.	.	.
124	HPIV1/CHN/YC19192/2020	B	.	.	.	.	.	I	.	.	.	.	A	.	.	.	.	.	.	.	.	Y	.	.	.	.	.	.	.	A	A	L	.	.	.	.	.	.	.	.	.	.	.	.	.	.	.	.	.
125	JF416792 HPIV1/KOR/KPIV-07-2/2007	B	.	.	.	.	.	I	.	.	.	.	.	.	.	.	.	.	.	.	.	Y	.	.	.	.	.	.	.	A	A	L	.	.	.	.	.	.	.	.	.	.	.	.	.	.	.	.	.
126	KX912707 HPIV1/MYS/MY-U397/2012	B	.	G	.	.	.	I	.	.	.	.	.	.	.	.	.	.	.	.	.	N	.	I	.	.	.	.	.	A	A	L	.	.	.	.	.	.	.	.	.	.	.	.	.	.	.	.	.
127	KX912718 HPIV1/MYS/MY-U1401/2012	B	.	.	.	.	.	I	.	.	.	.	.	.	.	.	.	.	.	.	.	Y	.	.	.	.	.	.	.	A	A	L	.	.	.	.	.	.	.	.	.	.	.	.	.	.	.	.	.
128	KX912726 HPIV1/MYS/MY-U3313/2014	B	.	.	.	.	.	I	.	.	.	.	.	N	.	.	.	.	.	.	.	Y	.	.	.	.	.	.	.	A	A	L	.	.	.	.	.	.	.	.	.	.	.	.	.	.	.	.	.
129	MW654418 HPIV1/DEU/0122/2015	B	.	.	.	.	.	I	.	.	.	.	.	.	.	.	.	.	.	.	.	Y	.	.	.	.	.	.	.	A	A	L	.	.	.	.	.	.	.	.	.	.	.	.	.	.	.	.	.
130	MW654423 HPIV1/DEU/0234/2015	B	.	.	.	.	.	T	.	.	.	.	.	.	.	.	.	.	.	.	.	Y	.	.	.	.	.	.	.	A	A	L	.	.	.	.	.	.	.	.	.	.	.	.	.	.	.	.	.
131	MW654433 HPIV1/DEU/0608/2015	B	.	.	.	.	.	I	.	.	.	.	.	.	.	.	.	.	.	.	.	Y	.	.	.	.	.	.	.	A	A	L	.	.	.	.	.	.	.	.	.	.	.	.	.	.	.	.	.
132	MW654446 HPIV1/DEU/4762/2019	B	.	.	.	.	.	I	.	.	.	.	.	.	.	.	.	.	.	.	.	N	.	I	.	V	.	.	.	A	A	.	.	.	.	.	.	.	.	.	.	.	.	.	.	.	.	.	.
133	MF177510 HPIV1/HRV/1.16(30)/2016	B	.	.	.	.	.	I	.	.	.	.	.	.	.	.	.	.	.	.	.	N	.	.	.	.	I	.	.	A	A	L	.	.	.	.	.	.	.	.	.	.	.	.	.	.	.	.	.
134	MF177513 HPIV1/HRV/3.16(115)/2016	B	.	.	.	.	.	I	.	.	.	.	.	.	.	.	.	.	.	.	.	Y	.	.	.	.	.	.	.	A	A	L	.	.	.	.	.	.	.	.	.	.	.	.	.	.	.	.	.
135	MF177516 HPIV1/HRV/44.15(1669)/2015	B	.	.	.	.	.	I	.	.	.	.	.	.	.	.	.	.	.	.	.	Y	.	.	.	.	.	.	.	A	A	L	.	.	.	.	.	.	.	.	.	.	.	.	.	.	.	.	.
136	KT336339 HPIV1/HRV/51.11(19355)/2011	B	.	.	.	.	.	I	.	.	.	.	A	.	.	.	.	.	.	.	A	Y	.	.	.	.	.	.	.	A	A	L	.	.	.	.	.	.	.	.	.	.	.	.	.	.	.	.	.
137	KT336343 HPIV1/HRV/8.12(2000)/2012	B	.	.	.	.	.	I	.	.	.	.	.	.	T	.	.	.	.	.	.	Y	.	.	.	.	.	.	.	A	A	L	.	.	.	.	.	.	.	.	.	.	.	.	.	.	.	.	.
138	MH684368 HPIV1/HRV/40.17(2302)/2017	B	.	.	.	.	.	I	.	.	.	.	.	.	.	.	.	.	.	.	.	Y	.	.	.	.	.	.	.	A	A	L	.	.	.	.	.	.	.	.	.	.	.	.	.	.	.	.	.
139	MH684387 HPIV1/HRV/8.16(33)/2016	B	.	.	.	.	.	I	.	.	.	.	.	.	.	.	.	.	.	.	.	Y	.	.	.	.	.	.	.	A	A	L	.	.	.	.	.	.	.	.	.	.	.	.	.	.	.	.	.
Note: The prototype strains are highlighted in bold black font, the strains obtained in this study are marked in red font, and other Chinese strains are marked in blue font.
[truncated: 98 more columns]

## Sheet: Info
Title	fasta file
Format
DataType	Protein
139
Number Sites	145
Identical	.
Missing	?
Indel	-
