# Supplementary material for: Genetic characteristics of human parainfluenza viruses 1–4 associated with acute lower respiratory tract infection in Chinese children, during 2015–2021
Source: Microbiol Spectr. 2024 Sep 12;12(10):e03432-23. doi: 10.1128/spectrum.03432-23 (PMC11448424; doi:10.1128/spectrum.03432-23)
Supplement: Table S7 — Amino acid mutations of HPIV2. [file spectrum.03432-23-s0008.xlsx]

## Sheet: Sequence Data
Supplementary table 7 Amino acid substitutions in the HN protein of HPIV2
No.	Strians	clade/ lineage/ sub-linage	Amino acid mutations
																																	1	1	1	1	1	1	1	1	1	1	1	1	1	1	1	1	1
				1	2	2	2	3	4	4	4	5	5	5	5	5	5	6	6	6	6	6	6	7	7	7	8	8	8	9	9	9	0	0	1	1	1	1	1	1	1	2	2	2	2	3	3	3	3
			9	8	3	4	7	3	2	8	9	0	1	2	4	7	9	1	4	5	7	8	9	4	6	7	0	1	7	4	5	8	0	1	1	2	3	4	7	8	9	2	4	5	7	2	6	7	8
1	AF533012 HPIV2/USA/GREER/1955	G4b	L	R	T	A	L	I	E	V	S	S	G	L	D	D	Q	G	Q	P	I	E	S	I	L	A	I	L	I	S	I	V	Y	S	M	S	N	T	T	P	G	L	H	D	A	I	L	V	L
2	JF416793 HPIV2/KOR/KPIV-06-25/2006	G4b	.	.	.	.	.	.	G	.	.	.	.	.	N	.	.	.	.	.	.	.	.	.	.	.	.	.	V	.	.	.	L	.	.	.	.	A	.	.	.	.	.	.	.	.	.	A	.
3	D00865 HPIV2/GBR/Colindale/before 1990	G4b	.	.	.	.	.	.	.	.	.	.	.	.	.	.	.	.	.	.	.	.	.	.	.	.	.	.	.	.	.	.	.	.	.	.	.	.	.	.	.	.	.	.	.	.	.	.	.
4	NC 003443 HPIV2/JPN/before 1980	G4b	.	.	.	.	.	.	.	.	.	.	.	.	.	.	.	.	.	.	.	.	.	.	.	.	.	.	.	.	.	.	.	.	.	.	.	.	.	.	.	.	.	.	.	L	.	.	.
5	AB176531 HPIV2/JPN/Toshiba/1990	G4b	.	.	.	.	.	.	.	.	.	.	.	.	.	.	.	.	.	.	.	.	.	.	.	.	.	.	.	.	.	.	F	.	.	.	.	.	.	.	.	.	.	.	.	.	.	.	.
6	FW584471 HPIV2/FRA/FW584471/2010	G4b	.	.	.	.	.	.	.	.	.	.	.	.	.	.	.	.	.	.	.	.	.	.	.	.	.	.	.	.	.	.	F	.	.	.	.	.	.	.	.	.	.	.	.	.	.	.	.
7	OQ848525 HPIV2/USA/6R8/2010	G4b	.	.	.	.	.	.	.	.	.	.	.	.	.	.	.	.	.	.	.	.	.	.	.	.	.	.	.	.	.	.	F	.	.	.	.	.	.	.	.	.	.	.	.	.	.	.	.
8	AB189948 HPIV2/JPN/62-M786/1980	G4a	.	.	.	.	.	.	.	.	.	.	.	.	.	.	.	.	.	.	.	.	.	.	.	.	.	.	.	.	.	.	F	.	.	.	.	.	.	.	.	.	.	.	.	.	.	.	.
9	AF533011 HPIV2/USA/V98/1998	G3	.	.	.	.	.	.	.	.	.	.	.	.	.	.	.	.	.	.	.	.	.	.	.	.	.	.	.	.	.	.	L	P	I	.	.	.	.	S	.	.	.	.	.	.	.	.	.
10	OP672245 HPIV2/CHN/CC105/2019	G3	.	.	.	.	.	.	.	A	.	.	.	.	N	.	.	.	.	.	V	.	.	.	.	.	.	.	.	.	.	.	L	.	.	.	.	.	.	.	.	.	.	.	.	.	.	.	.
11	OP672246 HPIV2/CHN/CC-2-001/2020	G3	.	.	.	.	.	V	.	.	.	.	.	.	N	.	K	.	.	.	V	.	.	.	.	.	.	.	.	.	.	.	L	.	.	.	.	.	S	S	.	.	.	.	.	.	P	.	.
12	OP672247 HPIV2/CHN/CC229/2019	G3	.	.	.	.	.	.	.	.	.	.	.	.	N	.	E	.	.	.	V	.	.	.	.	.	.	.	.	.	.	.	L	.	.	.	.	.	S	S	.	.	.	.	.	.	.	.	.
13	OP672249 HPIV2/CHN/CQ52/2021	G3	.	.	.	.	.	.	.	.	.	.	.	.	N	.	.	.	.	.	V	.	.	.	.	.	.	.	.	.	.	.	L	.	.	.	.	.	S	.	.	.	.	.	.	.	.	.	.
14	OP672250 HPIV2/CHN/AH383/2020	G3	.	.	.	.	.	.	.	.	.	.	.	.	N	.	K	.	.	.	V	.	.	.	.	.	.	.	.	.	.	.	L	.	.	.	.	.	S	S	.	.	.	.	.	.	.	.	.
15	OP672251 HPIV2/CHN/HN173/2017	G3	.	.	.	.	.	.	.	.	.	.	.	.	N	.	.	.	.	.	V	.	.	.	.	V	.	.	.	.	.	.	L	.	.	.	.	.	S	S	.	.	.	.	.	.	.	.	.
16	OP672255 HPIV2/CHN/GS396/2011	G3	.	.	.	.	.	.	.	.	.	.	.	.	N	.	.	.	.	.	V	.	.	.	.	.	.	.	.	.	.	.	L	.	.	.	.	.	S	.	.	.	.	.	.	.	.	.	.
17	MW575644 HPIV2/CHN/WH17030d1/2017	G3	.	.	.	.	.	.	.	.	.	.	.	.	N	.	.	.	.	.	V	.	.	.	.	.	.	.	.	.	.	.	L	.	.	.	D	.	.	.	.	.	.	.	.	.	.	.	.
18	HPIV2/CHN/BCH20170307/2017	G3	.	.	.	.	.	.	.	.	.	.	.	.	N	.	.	.	.	.	V	.	.	.	.	.	.	.	.	.	.	.	L	.	.	.	.	.	S	.	.	.	.	.	.	.	.	.	.
19	JF416794 HPIV2/KOR/KPIV-06-26/2006	G3	.	.	.	.	.	.	.	.	.	.	.	.	N	.	.	.	.	.	V	.	.	.	.	.	.	.	.	.	.	.	L	.	.	.	.	.	S	.	.	.	.	.	.	.	.	.	.
20	MH006624 HPIV2/VNM/014/2010	G3	.	.	.	.	.	.	.	.	.	.	.	.	N	.	.	.	.	.	V	.	.	.	.	.	.	.	.	.	.	.	L	.	.	.	.	.	.	.	.	.	.	.	.	.	.	.	.
21	KY674946 HPIV2/USA/1A5/2009	G3	.	.	.	.	.	.	.	.	.	.	.	.	N	.	.	.	.	.	V	.	.	.	.	.	.	.	.	.	.	.	L	.	.	.	.	.	.	.	.	.	.	.	.	.	.	.	.
22	MH006623 HPIV2/VNM/008/2009	G3	.	.	.	.	.	.	.	.	.	.	.	.	N	N	.	.	.	.	V	.	.	.	.	.	.	.	.	.	.	.	L	.	.	.	.	.	.	.	.	.	.	.	.	.	.	.	.
23	MH006627 HPIV2/VNM/069/2010	G3	.	.	.	.	.	.	.	.	.	.	.	.	N	.	.	.	.	.	V	.	.	.	.	.	.	.	.	.	.	.	L	.	.	.	.	.	.	.	.	.	.	.	.	.	.	.	.
24	HM460888 HPIV2/SAU/Riyadh 105/2009	G3	.	.	A	.	.	.	.	.	.	.	.	.	N	.	.	.	.	.	V	.	.	.	.	.	.	.	.	.	.	.	L	.	.	.	.	.	.	.	.	.	.	.	.	.	.	.	.
25	MG836421 HPIV2/HRV/47.11(16475)/2011	G3	.	K	.	.	.	.	.	A	.	P	.	.	N	.	.	.	.	.	V	.	.	.	.	.	.	.	.	.	.	.	L	.	.	.	.	.	.	.	.	.	.	.	.	.	.	.	.
26	MG836423 HPIV2/HRV/38.12(2858)/2012	G3	.	.	.	.	.	.	.	.	.	.	.	.	N	.	.	.	.	.	V	K	.	.	.	.	.	.	.	R	.	.	L	.	.	.	.	.	.	.	.	.	.	.	.	.	.	.	.
27	MG836424 HPIV2/HRV/50.12(3263)/2012	G3	.	.	.	.	.	.	.	.	.	.	.	.	N	.	.	.	.	.	V	.	.	.	.	.	.	.	.	R	.	.	L	.	.	.	.	.	.	.	.	.	.	.	.	.	.	.	.
28	MG836425 HPIV2/HRV/42.14(1472)/2014	G3	.	.	.	.	.	.	.	.	.	.	.	.	N	.	.	.	.	.	V	.	.	.	.	.	.	.	.	.	.	.	L	.	.	.	.	.	.	.	.	.	.	.	.	.	.	.	.
29	KT898921 HPIV2/ITA/VR9944/2009	G3	.	.	.	.	.	.	.	A	.	.	.	.	N	.	.	.	.	.	V	.	.	.	.	.	.	.	.	.	.	.	L	.	.	.	.	.	.	.	.	.	.	.	.	.	.	.	.
30	MF973165 HPIV2/USA/7J3/2011	G3	.	.	.	.	.	.	.	.	.	.	.	.	N	.	.	.	.	.	V	.	.	.	.	.	.	.	.	.	.	.	L	.	.	.	.	.	.	.	.	.	.	.	.	.	.	.	.
31	KY674949 HPIV2/USA/7A6/2010	G3	.	.	.	.	.	.	.	.	.	.	.	.	N	.	.	.	.	.	V	.	.	.	.	.	.	.	.	.	.	.	L	.	.	.	.	.	.	.	.	.	.	.	.	.	.	.	.
32	KY674969 HPIV2/USA/10F10/2013	G3	.	.	.	.	.	V	.	.	.	.	.	.	N	.	.	.	.	.	V	.	.	.	.	.	.	.	.	.	.	.	L	.	.	.	.	.	.	.	.	.	.	.	.	.	.	.	.
33	OP672252 HPIV2/CHN/HN194/2017	G3	.	.	.	.	.	.	.	.	.	.	.	.	N	.	.	.	.	.	V	.	.	.	.	.	.	.	.	.	.	.	L	.	.	.	.	.	.	.	.	.	.	.	.	.	.	.	.
34	KT315658 HPIV2/HRV/49.11(16971)/2011	G3	.	.	.	.	.	.	.	.	.	.	.	.	N	.	.	.	.	.	V	.	.	.	.	.	.	.	.	.	.	.	L	.	.	.	.	.	.	.	.	.	.	.	.	.	.	.	.
35	KX912746 HPIV2/MYS/MY-U3258/2013	G3	.	.	.	.	.	.	.	.	.	.	.	.	N	.	.	.	.	.	V	.	.	.	.	.	.	.	.	.	.	.	L	.	.	.	.	.	.	.	.	.	.	.	.	.	.	.	.
36	MT118675 HPIV2/USA/9783/2018	G3	.	.	.	.	.	.	.	.	.	.	.	.	N	.	.	.	.	.	V	.	.	.	.	.	.	.	.	.	.	.	L	.	.	.	.	.	.	.	.	.	.	.	.	.	.	.	.
37	KM190939 HPIV2/THA/VIROAF10/2011	G3	.	.	.	.	.	.	.	.	.	.	.	.	N	.	.	.	.	.	V	.	.	.	.	.	.	.	.	.	.	.	L	.	.	.	.	.	.	.	.	.	.	.	.	.	.	.	.
38	KT315661 HPIV2/HRV/38.12(2858)/2012	G3	.	.	.	.	.	.	.	.	.	.	.	.	N	.	.	.	.	.	V	.	.	.	.	.	.	.	.	.	.	.	L	.	.	.	.	.	.	.	.	.	.	.	.	.	.	.	.
39	JF912194 HPIV2/USA/94/2009	G3	.	.	.	.	.	.	.	.	.	.	.	.	N	.	.	.	.	.	V	.	.	.	.	.	.	.	.	.	.	.	L	.	.	.	.	.	.	.	.	.	.	.	.	.	.	.	.
40	KT595232 HPIV2/HRV/29.12(2725)/2012	G3	.	.	.	.	.	.	.	.	.	.	.	.	N	.	.	.	.	.	V	.	.	.	.	.	.	.	.	.	.	.	F	.	.	.	.	.	.	.	.	.	.	.	.	.	.	.	.
41	MG460775 HPIV2/HRV/2188/2016	G3	.	.	.	.	.	.	.	.	.	.	.	R	N	.	.	.	.	.	V	.	.	.	.	.	.	.	.	.	.	L	L	.	.	.	.	.	.	.	.	.	.	.	.	.	.	.	.
42	MG460784 HPIV2/HRV/228/2017	G3	.	.	.	.	.	.	.	.	.	.	.	.	N	.	.	.	.	.	V	.	.	.	.	.	.	.	.	.	.	G	L	.	.	.	.	.	.	S	.	.	.	.	.	.	.	.	.
43	KY674954 HPIV2/USA/6O5/2010	G3	.	.	.	.	.	.	.	.	.	.	.	.	N	.	.	.	.	.	V	.	.	.	.	.	.	.	.	.	.	G	L	.	.	.	.	.	.	S	.	.	.	.	.	.	.	.	.
44	KY986644 HPIV2/USA/6R6/2010	G3	.	.	.	.	.	.	.	.	.	.	.	.	N	.	.	.	.	.	V	.	.	.	.	.	.	.	.	.	.	.	L	.	.	.	.	.	.	.	.	.	.	.	.	.	.	.	.
45	KT315665 HPIV2/HRV/51.12(3316)/2012	G3	.	.	.	.	.	.	.	.	.	.	.	.	N	.	L	.	.	.	V	.	.	.	.	.	.	.	.	.	.	.	L	.	.	.	.	.	.	.	.	.	.	.	.	.	.	.	.
46	KT315666 HPIV2/HRV/42.14(1472)/2014	G3	.	.	.	.	.	.	.	.	.	.	.	.	N	.	.	.	.	.	V	.	.	.	.	.	.	.	.	.	.	.	L	.	.	.	.	.	.	.	.	.	.	.	.	.	.	.	.
47	KX912743 HPIV2/MYS/MY-U2569/2013	G3	.	.	.	.	.	.	.	.	.	.	.	.	N	.	.	.	.	.	V	.	.	.	.	.	.	.	.	.	.	G	L	.	.	.	.	.	.	S	.	.	.	.	.	.	.	.	.
48	KY674965 HPIV2/USA/9N8/2012	G3	.	.	.	.	.	.	.	.	.	.	.	.	N	.	.	.	.	.	V	.	.	.	.	.	.	.	.	.	.	.	L	.	.	.	.	.	.	.	.	.	.	.	.	.	.	.	.
49	KY674971 HPIV2/USA/11P5/2014	G3	.	.	.	.	.	.	.	.	.	.	.	.	N	.	.	.	.	.	V	.	.	.	.	.	.	.	.	.	.	.	L	.	.	.	.	.	.	.	.	.	.	.	.	.	.	.	.
50	MH828711 HPIV2/VNM/vzhpiv22/2014	G3	.	.	.	.	.	.	.	.	.	.	.	.	N	.	.	.	.	.	V	.	.	.	.	.	.	.	.	R	.	.	L	.	.	.	.	.	.	.	.	.	.	.	.	.	.	.	.
51	MH828712 HPIV2/VNM/vzhpiv23/2014	G3	.	.	.	.	.	.	.	.	.	.	.	.	N	.	.	.	.	.	V	.	.	.	.	.	.	.	.	.	.	.	L	.	.	.	.	.	.	.	.	.	.	.	.	.	.	.	.
52	MH892405 HPIV2/NLD/t146a292/2014	G3	.	.	.	.	.	.	.	.	.	.	.	.	N	.	.	.	.	.	V	.	.	.	.	.	.	.	.	.	.	.	L	.	.	.	.	.	.	.	.	.	.	.	.	.	.	.	.
53	MK167029 HPIV2/USA/CHLA26/2016	G3	.	.	.	.	F	.	.	.	.	.	.	.	N	.	.	.	.	.	V	.	.	.	.	.	.	.	.	.	.	.	L	.	.	.	.	.	.	.	.	.	.	.	.	.	.	.	.
54	HPIV2/CHN/BCH20170155/2017	G3	.	.	.	.	.	.	.	.	.	.	.	.	N	.	.	.	.	.	V	.	.	.	.	.	.	.	.	.	.	.	L	.	.	.	.	.	.	.	.	.	.	.	.	.	.	.	.
55	HPIV2/CHN/BCH20170272/2017	G3	.	.	.	.	.	.	.	.	.	.	.	.	N	.	.	.	.	.	V	.	.	.	.	.	.	.	.	.	.	.	L	.	.	.	.	.	.	L	.	.	.	.	.	.	.	.	.
56	AB189953 HPIV2/JPN/TC-6558/before 2004	G2	.	.	.	.	.	.	.	.	.	.	.	.	N	.	.	.	.	.	V	.	.	.	.	.	.	.	.	.	.	.	L	.	.	.	.	.	.	.	.	.	.	.	.	.	.	.	.
57	JF912196 HPIV2/USA/3955/2005	G2	.	.	.	.	.	.	.	.	.	.	.	.	.	E	.	.	.	.	.	.	.	.	.	.	.	.	.	.	.	.	L	.	.	.	.	A	.	.	.	.	.	.	.	.	.	.	.
58	OP672256 HPIV2/CHN/GS191/2011	G1c	.	.	.	.	.	.	.	.	.	.	.	.	.	E	.	.	.	.	.	.	.	.	.	.	.	.	.	.	.	.	L	.	.	.	.	A	.	.	.	P	.	.	.	.	.	.	.
59	MW575645 HPIV2/CHN/WH17080d3/2017	G1c	.	.	.	.	.	.	.	F	.	.	.	.	.	E	.	.	.	.	.	.	.	.	.	.	.	.	.	.	.	.	L	.	.	.	.	A	.	.	.	.	.	.	.	.	.	.	.
60	KX912737 HPIV2/MYS/MY-U1390/2012	G1c	.	.	.	.	.	.	.	F	P	.	.	.	.	E	.	.	.	.	.	.	L	.	.	.	.	.	.	.	.	.	L	.	.	.	.	A	.	.	.	.	.	.	.	V	.	.	P
61	KX912744 HPIV2/MYS/MY-U2624/2013	G1c	.	.	.	.	.	.	.	.	.	.	.	.	.	E	.	.	.	.	.	.	.	.	.	.	.	.	.	.	.	.	L	.	.	.	.	A	.	.	.	.	.	.	.	.	.	.	.
62	KX912747 HPIV2/MYS/MY-U3500/2014	G1c	.	.	.	.	.	.	.	.	.	.	.	.	.	E	.	.	.	.	.	.	.	.	.	.	.	.	.	.	.	.	L	.	.	.	.	A	.	.	.	.	.	.	.	.	.	.	.
63	MK167027 HPIV2/USA/CHLA18/2016	G1c	.	.	.	.	.	.	.	.	.	.	.	.	.	E	.	.	.	.	.	.	L	.	.	.	.	.	.	.	.	.	L	.	.	.	.	A	.	.	.	.	.	.	.	.	.	.	.
64	AB189950 HPIV2/JPN/76-86/before 2004	G1b	.	.	.	.	.	?	.	.	.	.	.	.	.	E	.	.	.	.	.	.	.	.	.	.	.	.	.	.	.	.	L	.	.	.	.	A	.	.	.	.	.	.	.	.	.	.	.
65	DQ072589 HPIV2/FRA/26056/1997	G1a	.	.	.	.	.	.	.	.	.	.	.	.	.	E	.	.	.	.	.	.	.	.	.	.	.	.	.	.	.	.	F	.	.	.	.	A	.	.	.	.	.	.	.	.	.	.	.
66	AF533010 HPIV2/USA/V94/1994	G1a	.	.	.	.	.	.	.	.	.	.	.	.	.	E	.	.	.	.	.	.	.	.	.	.	.	.	.	.	.	.	L	.	.	.	.	A	.	.	.	.	.	.	.	.	.	.	P
67	AF213352 HPIV2/USA/V9412-6/1999	G1a	.	.	.	.	.	.	.	.	.	.	.	.	N	E	.	.	.	.	.	.	.	.	.	.	.	.	V	.	.	.	L	.	.	.	.	A	.	.	.	.	.	.	.	.	.	.	.
68	JF912195 HPIV2/USA/283/2009	G1a	.	.	.	.	.	.	.	.	.	.	.	.	N	E	.	.	.	.	.	.	.	.	.	.	.	.	V	.	.	.	L	.	.	.	.	A	.	.	.	.	.	.	T	.	.	.	.
69	KT315667 HPIV2/HRV/47.14(1688)/2014	G1a	.	.	A	T	.	.	.	.	.	.	.	.	N	E	.	.	.	.	.	.	.	.	.	.	.	.	V	.	.	.	L	.	.	.	.	A	.	.	.	.	.	.	.	.	.	.	P
70	MF163151 HPIV2/HRV/1849/2015	G1a	.	.	.	.	.	.	.	.	.	.	.	.	N	.	.	.	.	.	.	.	.	.	.	.	.	.	V	.	.	.	L	.	.	.	.	A	.	.	.	.	.	.	.	.	.	A	.
71	MG460766 HPIV2/HRV/222/2016	G1a	.	.	.	.	.	.	.	.	.	.	.	.	N	.	.	.	K	S	.	.	.	.	.	.	.	.	V	.	.	.	L	.	.	.	.	A	.	.	.	.	.	.	.	.	.	A	.
72	MG460767 HPIV2/HRV/1623/2016	G1a	.	.	.	.	.	.	.	.	.	.	.	.	N	.	.	.	.	.	.	.	.	.	.	.	.	.	V	.	.	.	L	.	.	.	.	A	.	.	.	.	.	.	.	.	.	A	.
73	MG460768 HPIV2/HRV/1827/2016	G1a	.	.	.	.	.	.	.	.	.	.	S	.	N	.	.	.	.	.	.	.	.	.	.	.	.	.	V	.	.	.	L	.	.	.	.	A	.	.	.	.	.	.	.	.	.	A	.
74	MG460771 HPIV2/HRV/1995/2016	G1a	.	.	.	.	.	.	.	.	.	.	.	.	N	.	.	.	.	.	.	.	.	.	.	V	.	.	V	.	.	.	L	.	.	.	.	A	.	.	.	.	.	.	.	.	.	A	.
75	MG460772 HPIV2/HRV/2085/2016	G1a	.	.	.	.	.	.	.	.	.	.	S	.	N	.	.	.	H	.	.	N	.	.	.	.	.	.	V	.	.	.	L	.	.	.	.	A	.	.	.	.	.	.	.	.	.	A	.
76	MG460783 HPIV2/HRV/208/2017	G1a	P	.	.	.	.	.	.	.	.	.	S	.	N	.	.	.	.	.	.	.	.	N	.	.	.	.	V	.	.	.	L	.	.	.	.	A	.	.	R	.	.	.	.	.	.	A	.
77	KT898923 HPIV2/ITA/VR9388/2007	G1a	.	.	.	.	.	.	.	.	.	.	.	.	N	.	.	.	.	.	.	.	.	.	.	.	.	.	V	.	.	.	L	.	.	.	.	A	.	.	.	.	.	.	.	.	.	A	.
78	KX912739 HPIV2/MYS/MY-U1953/2013	G1a	.	.	.	.	.	.	.	I	P	.	.	.	N	E	.	.	.	.	.	.	.	.	.	.	V	.	.	.	V	.	L	.	.	.	.	A	.	.	.	.	.	.	.	.	.	.	.
79	MN488703 HPIV2/NLD/4310700722 seq1/2007	G1a	.	.	.	.	.	.	.	.	.	.	.	.	N	.	.	.	.	.	.	.	.	.	.	.	.	.	V	.	.	.	L	.	.	.	.	A	.	.	.	.	.	.	.	.	.	A	.
80	MW654464 HPIV2/DEU/0438/2014	G1a	.	.	.	.	.	.	.	.	.	.	.	.	N	.	.	.	.	.	.	.	.	.	.	.	.	.	V	.	.	.	L	.	.	.	.	A	.	.	.	.	.	.	.	.	.	A	.
81	MW654465 HPIV2/DEU/0705/2014	G1a	.	.	.	.	.	.	.	.	.	.	.	.	N	.	.	.	.	.	.	.	.	.	.	.	.	I	V	.	.	.	L	.	.	.	.	A	.	.	.	.	.	.	.	.	.	A	.
82	MW654467 HPIV2/DEU/0424/2016	G1a	.	.	.	.	.	.	.	.	.	.	.	.	N	.	.	.	.	.	.	.	.	.	.	.	.	.	V	.	.	.	L	.	.	.	.	A	.	.	.	.	.	.	.	.	.	A	.
83	MW654451 HPIV2/DEU/0589/2016	G1a	.	.	.	.	.	.	.	.	.	.	S	.	N	.	.	.	.	.	.	.	.	.	.	.	.	.	V	.	.	.	L	.	.	.	.	A	.	.	.	.	.	.	.	.	.	A	.
84	MW654472 HPIV2/DEU/4782/2017	G1a	.	.	.	.	.	.	.	.	.	.	.	.	N	.	.	.	.	.	.	.	.	.	.	.	.	.	V	.	.	.	L	.	.	.	.	A	.	.	.	.	.	.	.	.	.	A	.
85	MW654473 HPIV2/DEU/1398/2017	G1a	.	.	.	.	.	.	.	.	.	.	.	.	N	.	.	.	.	.	.	.	.	.	.	.	.	.	V	.	.	.	L	.	.	.	.	A	.	.	.	.	.	.	.	.	.	A	.
86	MW654453 HPIV2/DEU/0635/2018	G1a	.	.	.	.	.	.	.	.	.	.	.	.	N	.	.	V	.	.	.	.	.	.	.	.	.	.	V	.	.	.	L	.	.	.	.	V	.	.	.	.	.	.	.	.	.	A	.
87	MW654454 HPIV2/DEU/0661/2018	G1a	.	.	.	.	.	.	.	I	.	.	.	.	N	.	.	.	.	.	.	.	.	.	.	.	.	.	V	.	.	.	L	.	.	.	.	A	.	.	.	.	.	.	.	.	.	A	.
88	MW654479 HPIV2/DEU/1637/2019	G1a	.	.	.	.	.	.	.	.	.	.	.	.	N	.	.	.	.	.	.	.	.	.	.	.	.	.	V	.	.	.	L	.	.	.	.	A	.	.	.	.	.	.	.	.	.	A	.
89	OP672254 HPIV2/CHN/HN043/2018	G1a	.	.	.	.	.	.	.	.	.	.	.	.	N	.	.	.	.	.	V	.	.	.	.	.	.	.	.	.	.	.	L	.	.	.	.	.	S	.	.	.	.	.	.	.	.	.	.
90	OP672257 HPIV2/CHN/HN405/2019	G1a	.	.	.	.	.	.	.	.	.	.	.	.	N	.	.	.	.	.	.	.	.	.	.	.	.	.	V	.	.	.	L	.	.	.	.	A	.	.	.	.	.	.	.	.	.	A	.
91	OP672259 HPIV2/CHN/QD279/2019	G1a	.	.	.	.	.	.	.	.	.	.	.	.	N	.	.	.	.	.	.	.	.	.	.	.	.	.	V	.	.	.	L	.	.	.	.	A	.	.	.	.	.	.	.	.	.	A	.
92	OP672260 HPIV2/CHN/CC091/2019	G1a	.	.	.	.	.	.	.	.	.	.	.	.	N	N	.	.	.	.	.	.	.	.	.	.	.	.	V	.	.	.	L	.	.	.	.	A	.	.	.	.	.	.	.	.	.	A	.
93	OP672261 HPIV2/CHN/HB20/2019	G1a	.	.	.	.	.	.	.	.	.	.	.	.	N	.	.	.	.	.	.	.	.	.	.	.	.	.	V	.	.	.	L	.	.	.	.	A	.	.	.	.	.	.	.	.	.	A	.
94	OP672263 HPIV2/CHN/HN389/2019	G1a	.	.	.	.	.	.	.	.	.	.	.	.	N	.	.	.	.	.	.	.	.	.	.	.	.	.	V	.	.	.	L	.	.	.	.	A	.	.	.	.	.	.	.	.	.	A	.
95	OP672264 HPIV2/CHN/HN491/2019	G1a	.	.	.	.	.	.	.	.	.	.	.	.	N	.	.	.	.	.	.	.	.	.	.	.	.	.	V	.	.	.	L	.	.	.	.	A	.	.	.	.	.	.	.	.	.	A	.
96	DQ072586 HPIV2/FRA/18620/2001	G1a	.	.	.	.	.	.	.	.	.	.	D	.	N	E	.	.	.	.	.	.	.	.	.	.	.	.	V	.	.	.	L	.	.	.	.	A	.	.	.	.	.	.	.	.	.	.	.
97	DQ072587 HPIV2/FRA/20283/2001	G1a	.	.	.	.	.	.	.	.	.	.	.	.	N	E	.	.	.	.	.	.	.	.	.	.	.	.	V	.	.	.	L	.	.	.	.	A	.	.	.	.	.	.	.	.	.	.	.
98	GN115622 HPIV2/FRA/P2009037402-A2 52/2009	G1a	.	.	.	.	.	.	.	.	.	.	.	.	N	E	.	.	.	.	.	.	.	.	.	.	.	.	V	.	.	.	L	.	.	.	.	A	.	.	.	.	.	.	.	.	.	.	.
99	KY674947 HPIV2/USA/1B6/2009	G1a	.	.	.	T	.	.	.	F	P	.	.	.	N	E	.	.	.	.	.	.	.	.	.	.	.	.	V	.	.	.	L	.	.	.	.	A	.	.	.	.	.	.	.	.	.	.	P
100	KY674961 HPIV2/USA/10A2/2012	G1a	.	.	.	.	.	.	.	.	.	.	.	.	N	.	.	.	.	.	.	.	.	.	.	.	.	.	V	.	.	.	L	.	.	.	.	A	.	.	.	.	.	.	.	.	.	A	.
101	KY674972 HPIV2/USA/11R3/2014	G1a	.	.	.	.	.	.	.	.	.	.	.	.	N	.	.	.	.	.	.	.	.	.	.	.	.	.	V	.	.	.	L	.	.	.	.	A	.	.	.	.	.	.	.	.	.	A	.
102	KY986645 HPIV2/USA/SC2761/2015	G1a	.	.	.	.	.	.	.	.	.	.	.	.	N	.	.	.	.	.	.	.	.	.	.	.	.	.	V	.	.	.	L	.	.	.	.	A	.	.	.	.	.	.	.	.	.	A	.
103	KY986646 HPIV2/USA/SC3002/2015	G1a	.	.	.	.	.	.	.	F	.	.	.	.	N	.	.	.	.	.	.	.	.	.	.	.	.	.	V	.	.	.	L	.	.	.	.	A	.	.	.	.	.	.	.	.	.	A	.
104	LC654458 HPIV2/USA/NIID 56606 2/2019	G1a	.	.	.	V	.	.	.	.	.	.	.	.	N	.	.	.	.	.	.	.	.	.	.	.	.	.	V	.	.	.	L	.	.	.	.	A	.	.	.	.	.	.	.	.	.	A	.
105	LC720864 HPIV2/JPN/O13/2018	G1a	.	.	.	.	.	.	.	.	.	.	.	.	N	.	.	.	.	.	.	.	.	.	.	.	.	.	V	.	.	.	L	.	.	.	.	A	.	.	.	.	.	.	.	.	.	A	.
106	LC720865 HPIV2/JPN/O33/2018	G1a	.	.	.	.	.	.	.	I	P	.	.	.	N	E	.	.	.	.	.	.	.	.	.	.	V	.	.	.	V	.	L	.	.	.	.	A	.	.	.	.	.	.	.	.	.	.	.
107	LC720867 HPIV2/JPN/O78/2018	G1a	.	.	.	.	.	.	.	.	.	.	.	.	N	.	.	.	.	.	.	.	.	.	.	.	.	.	V	.	.	.	L	.	.	.	.	A	.	.	.	.	.	.	.	.	.	A	.
108	LC720869 HPIV2/JPN/O861/2019	G1a	.	.	.	.	.	.	.	.	.	.	.	.	N	.	.	.	.	.	.	.	.	.	.	.	.	.	V	.	.	.	L	.	.	.	.	A	.	.	.	.	.	.	.	.	.	A	.
109	LC720870 HPIV2/JPN/OR331/2021	G1a	.	.	.	.	.	.	.	.	.	.	.	.	N	.	.	.	.	.	.	.	.	.	.	.	.	.	V	.	.	.	L	.	.	.	.	A	.	.	.	.	.	.	.	.	.	A	.
110	MF077312 HPIV2/USA/ACRI 0230/2017	G1a	.	.	.	.	.	.	.	.	.	.	.	.	N	.	.	.	.	.	.	.	.	.	.	.	.	.	V	.	.	.	L	.	.	.	.	A	.	.	.	.	.	.	.	.	.	A	.
111	MF077313 HPIV2/USA/ACRI 0248/2017	G1a	.	.	.	.	.	.	.	.	.	.	.	.	N	.	.	.	.	.	.	.	.	.	.	.	.	.	V	.	.	.	L	.	.	.	.	A	.	.	.	.	.	.	.	.	.	A	.
112	MG773274 HPIV2/ARG/001/2017	G1a	.	.	.	.	.	.	.	.	.	.	.	.	N	.	.	.	.	.	.	.	.	.	.	.	.	.	V	.	.	.	L	.	.	.	.	A	.	.	.	.	.	.	.	.	.	A	.
113	MG836416 HPIV2/HRV/47.14(1688)/2014	G1a	.	.	.	.	.	.	.	.	.	.	.	.	N	.	.	.	.	.	.	.	.	.	.	.	.	.	V	.	.	.	L	.	.	.	Y	A	.	.	.	.	L	E	S	.	.	A	.
114	MG836417 HPIV2/HRV/47.15(1779)/2015	G1a	.	.	.	.	.	.	.	.	.	.	.	.	N	.	.	.	.	.	.	.	.	.	.	.	.	.	V	.	.	.	L	.	.	.	.	A	.	.	.	.	.	.	.	.	.	A	.
115	MG836420 HPIV2/HRV/50.16(2513)/2016	G1a	.	.	.	.	.	.	.	.	.	.	.	.	N	.	.	.	.	.	.	K	.	.	.	.	.	.	L	.	.	.	L	.	.	.	.	A	.	.	.	.	.	.	.	.	.	A	.
116	MH828710 HPIV2/VNM/vzhpiv21/2014	G1a	.	.	.	.	.	.	.	.	.	.	.	.	N	.	.	.	.	.	T	.	.	.	.	.	.	.	V	.	.	.	L	.	.	F	.	A	.	.	.	.	.	.	.	.	.	A	.
117	MH892406 HPIV2/NLD/t146a293/2014	G1a	.	.	.	.	.	.	.	.	.	.	.	.	N	.	.	.	.	.	.	.	.	.	.	.	.	.	V	.	.	.	L	.	.	.	.	A	.	.	.	.	.	.	.	.	.	A	.
118	MK167025 HPIV2/USA/CHLA23/2016	G1a	.	.	.	.	.	.	.	.	.	.	.	.	.	.	.	.	.	.	.	.	.	.	.	.	.	.	V	.	.	.	L	.	.	.	.	A	.	.	.	.	.	.	.	.	.	A	.
119	MK167028 HPIV2/USA/CHLA9/2016	G1a	.	.	.	.	.	.	.	.	.	.	.	.	N	.	.	.	.	.	.	.	.	.	.	.	.	.	V	.	.	.	L	.	.	.	.	A	.	.	.	.	.	.	.	.	.	A	.
120	MN369034 HPIV2/USA/SC9949/2018	G1a	.	.	.	.	.	.	.	.	.	.	.	.	N	.	.	.	.	.	.	.	.	.	.	.	.	.	V	.	.	.	L	.	.	.	.	A	.	.	.	.	.	.	.	.	.	A	.
121	MT118669 HPIV2/USA/0072/2018	G1a	.	.	.	.	.	.	.	.	.	.	.	.	N	.	.	.	.	.	.	.	.	.	.	.	.	.	V	.	.	.	L	.	.	.	.	A	.	.	.	.	.	.	.	.	.	A	.
122	MT118716 HPIV2/USA/2885/2019	G1a	.	.	.	.	.	.	.	.	.	.	.	.	N	.	.	.	.	.	.	.	.	.	.	.	.	.	V	.	.	.	L	.	.	.	.	A	.	.	.	.	.	.	.	.	.	A	.
123	OL519582 HPIV2/CHN/xz023/2018	G1a	P	.	.	.	.	.	.	.	.	.	.	.	N	.	.	.	.	.	.	.	.	.	F	.	.	.	V	.	.	.	L	.	.	.	.	A	.	.	.	.	.	.	.	.	.	A	.
124	HPIV2/CHN/BCH20160149/2016	G1a	.	.	.	.	.	.	.	.	.	.	.	.	N	.	.	.	.	.	.	.	.	.	.	.	.	.	V	.	.	.	L	.	I	.	.	A	.	.	.	.	.	.	.	.	.	A	.
125	HPIV2/CHN/BCH20170457/2017	G1a	.	.	.	.	.	.	.	.	.	.	.	.	N	.	.	.	.	.	.	.	.	.	.	.	.	.	V	.	.	.	L	.	.	.	.	A	.	.	.	.	.	.	.	.	.	A	.
126	HPIV2/CHN/BCH20170249/2017	G1a	.	.	.	.	.	.	.	.	.	.	.	.	N	.	.	.	.	.	.	.	.	.	.	.	.	.	V	.	.	.	L	.	.	.	.	A	.	.	.	.	.	.	.	.	.	A	.
127	HPIV2/CHN/WZ17441/2019	G1a	.	.	.	.	.	.	.	.	.	.	.	.	N	.	.	.	.	.	.	.	.	.	.	.	.	.	V	.	.	.	L	.	.	.	.	A	.	.	.	.	.	.	.	.	.	A	.
128	HPIV2/CHN/YC17068/2017	G1a	.	.	.	.	.	.	.	I	P	.	.	.	N	E	.	.	.	.	.	.	.	.	.	.	V	.	.	.	V	.	L	.	.	.	.	A	.	.	.	.	.	.	.	.	.	.	.
129	HPIV2/CHN/BCH19212/2019	G1a	.	.	.	.	.	.	.	.	.	.	.	.	N	.	.	.	.	.	.	.	.	.	.	.	.	.	V	.	.	.	L	.	.	.	.	A	.	.	.	.	.	.	.	.	.	A	.
Note: The prototype strains are highlighted in bold black font, the strains obtained in this study are marked in red font, and other Chinese strains are marked in blue font.
[truncated: 100 more columns]
