# Supplementary material for: Genetic characteristics of human parainfluenza viruses 1–4 associated with acute lower respiratory tract infection in Chinese children, during 2015–2021
Source: Microbiol Spectr. 2024 Sep 12;12(10):e03432-23. doi: 10.1128/spectrum.03432-23 (PMC11448424; doi:10.1128/spectrum.03432-23)
Supplement: Table S8 — Amino acid mutations of HPIV3. [file spectrum.03432-23-s0009.xlsx]

## Sheet: Sequence Data
Supplementary table 8. Amino acid substitutions in the HN protein of HPIV3
No.	Strians	clade/ lineage/ sub-linage	Amino acid mutations
								1	1	1	1	1	1	1	1	2	2	2	2	2	2	2	2	2	2	3	3	3	3	3	3	3	4	4	4	4	4	4	4	5	5	5	5	5	5	6	6	6	6
			2	5	7	8	9	0	2	3	4	5	7	8	9	0	1	2	3	4	5	6	7	8	9	0	1	2	3	5	8	9	0	2	5	6	7	8	9	0	1	3	4	8	9	0	1	2	3
1	JN089924 HPIV3/USA/Washington/1957	A	E	K	T	N	H	G	D	A	G	N	L	E	T	S	M	A	T	H	G	N	K	I	T	N	K	I	T	I	T	I	I	V	S	I	V	F	I	I	V	I	N	S	E	K	A	H	E
2	M18760 HPIV3/AUS/124854/1974	A	.	.	.	.	.	.	.	.	C	.	.	G	.	.	.	.	.	.	.	.	.	.	.	.	.	.	.	.	.	.	.	.	.	.	I	.	.	.	.	.	.	.	.	.	.	.	.
3	M18759 HPIV3/USA/WASH/1511/1973	B	.	.	.	.	.	.	.	.	.	.	.	.	.	.	.	.	.	.	.	.	.	L	.	.	.	.	.	.	.	.	.	.	.	.	.	.	.	.	.	.	.	.	.	.	.	.	K
4	M18762 HPIV3/USA/TEX/545/1980	B	.	.	.	.	.	.	.	.	.	.	.	.	.	.	.	.	.	.	.	.	.	L	.	.	.	.	I	.	.	.	.	.	.	.	.	.	.	.	.	T	.	.	.	.	.	.	.
5	KJ672531 HPIV3/PER/FPP01456/2012	B	.	.	.	.	.	.	.	.	.	.	.	.	.	.	.	.	.	.	.	.	.	L	.	.	.	.	I	.	.	.	.	.	.	.	.	.	.	.	.	.	.	.	.	.	.	.	.
6	Z26523 HPIV3/CAN/Toronto/1994	B	.	.	.	.	.	.	.	.	.	.	.	.	.	.	.	.	.	N	.	.	.	L	.	.	.	.	.	.	.	.	.	.	.	.	.	.	.	.	.	.	.	.	.	.	.	.	.
7	KF530226 HPIV3/AUS/1/2007	B	.	.	.	.	.	.	.	.	.	.	.	.	.	.	.	.	.	.	.	.	.	.	.	.	N	.	I	.	.	.	.	.	.	.	.	.	.	.	.	T	.	.	.	.	T	.	.
8	EU814623 HPIV3/IND/DEL/322/2006	C4	.	.	.	.	.	.	.	.	.	.	.	.	.	.	.	.	.	.	.	.	.	L	.	.	.	.	.	.	.	.	.	.	.	.	.	.	.	.	.	.	.	.	.	.	.	.	.
9	OR728657 HPIV3/PAK/01/2023	C6	.	.	.	.	.	.	.	V	.	.	.	G	.	.	T	.	.	.	.	.	.	F	.	.	.	.	.	.	.	.	.	M	.	.	.	.	.	.	.	.	.	N	.	.	.	.	.
10	OR189452 HPIV3/RUS/SPE-RII-17404S/2023	C6	.	.	.	.	.	.	.	V	.	.	.	G	.	.	T	.	.	.	.	.	.	F	.	.	.	.	.	.	.	.	.	M	.	.	.	.	.	.	.	.	.	N	.	.	.	.	.
11	OR189479 HPIV3/RUS/SPE-RII-17999S/2023	C6	.	.	.	.	.	.	.	V	.	.	.	G	.	.	T	.	.	.	.	.	.	F	.	.	.	.	.	.	.	.	.	M	.	.	.	.	.	.	.	.	.	N	.	.	.	.	.
12	EU814625 HPIV3/IND/DEL/w32/2005	C1a	.	.	.	.	.	.	.	.	.	.	.	.	.	.	T	.	.	.	.	.	R	L	I	.	.	.	.	.	.	.	T	.	.	.	.	.	.	.	.	.	.	.	.	.	.	.	.
13	MN116675 HPIV3/KEN/PR10/2010	C1a	.	.	.	.	.	.	.	.	.	.	.	.	.	.	T	.	.	.	.	.	W	L	.	.	.	.	.	.	.	T	T	.	.	.	I	.	.	.	.	.	.	.	.	.	.	.	.
14	MF973178 HPIV3/USA/7O4/2011	C1a	.	.	.	.	.	.	.	.	.	S	.	.	.	.	T	T	.	.	.	.	R	L	.	.	.	.	.	.	.	.	T	.	.	.	.	.	.	.	.	.	.	.	.	.	.	.	.
15	KY684754 HPIV3/USA/1M6/2009	C1c	.	.	.	.	.	.	.	T	.	.	.	.	.	.	T	.	.	.	.	.	R	L	.	.	.	.	.	.	.	.	T	.	.	.	.	.	.	.	.	.	.	.	.	.	.	.	K
16	MW654373 HPIV3/DEU/4024/2019	C1c	.	.	.	.	.	.	.	T	.	.	.	.	.	.	T	.	.	.	.	.	R	L	.	.	.	.	.	.	.	.	T	.	.	.	.	.	.	.	.	.	.	.	.	.	.	.	.
17	KT796390 HPIV3/ESP/NSVH23-24123/2014	C1c	.	.	.	.	.	.	.	.	.	.	.	.	.	.	T	.	.	.	.	.	R	L	.	.	.	.	.	.	.	.	T	.	.	.	.	.	.	.	.	.	.	.	.	.	.	.	.
18	MW654292 HPIV3/DEU/5078/2015	C1c	.	.	.	.	.	.	.	T	.	.	.	.	.	.	T	.	.	.	.	.	R	L	.	.	.	.	.	.	.	.	T	.	.	.	.	.	.	.	.	.	.	.	.	.	.	.	.
19	MN145876 HPIV3/CHN/ZJ38/2018	C1c	.	.	.	.	.	.	.	T	.	.	.	.	.	.	T	.	.	.	.	.	R	L	.	.	.	.	.	.	.	.	T	.	.	.	.	.	.	.	.	.	.	.	.	.	.	.	.
20	MW052041 HPIV3/USA/SC0412/2019	C1c	.	.	.	.	.	.	.	T	.	.	.	.	.	.	T	.	.	.	.	.	R	L	.	.	.	.	.	.	.	.	T	.	.	.	.	.	.	.	.	.	.	.	.	.	.	.	.
21	KF530245 HPIV3/ARG/10068/2004	C1d	.	.	.	.	.	.	.	.	.	.	.	.	.	.	T	.	.	.	.	.	R	L	.	.	.	.	.	.	.	.	T	.	.	.	.	.	.	.	.	.	.	.	.	.	.	.	.
22	MF987837 HPIV3/BRA/STA829/2010	C1d	.	.	.	.	.	.	.	.	.	.	.	.	.	.	T	.	.	.	.	.	R	L	.	.	.	.	.	.	.	.	T	.	.	.	.	.	.	.	.	.	.	.	.	.	.	.	.
23	KJ672596 HPIV3/PER/FLU7236/2007	C1d	.	.	.	.	.	.	.	.	S	.	.	.	.	.	T	.	.	.	.	.	R	L	.	.	.	.	.	.	.	.	T	.	.	.	.	.	.	.	.	.	.	.	.	.	.	.	.
24	KF530235 HPIV3/AUS/8/2007	C1b	?	.	.	.	.	.	.	.	.	.	.	.	.	.	T	.	.	.	.	.	R	L	.	.	.	.	.	.	.	.	T	.	.	.	.	.	.	.	.	.	.	.	.	.	.	.	.
25	JF416795 HPIV3/KOR/KPIV-06-3/2006	C1b	.	.	.	.	.	.	.	.	.	.	.	.	.	.	T	.	.	.	.	.	R	L	.	.	.	.	.	.	.	.	T	.	.	.	.	.	.	.	.	.	.	.	.	.	.	.	.
26	KJ672608 HPIV3/PER/CFI0242/2010	C1b	.	.	.	.	.	.	.	.	.	.	.	.	.	.	T	.	.	.	.	.	R	L	.	.	.	.	.	.	.	.	T	.	.	.	.	.	.	.	.	.	.	.	.	.	.	.	.
27	KF687354 HPIV3/FRA/30261045/2010	C1b	.	.	.	.	.	.	.	.	.	.	.	.	.	.	T	.	.	.	.	.	R	L	.	.	.	.	.	.	.	.	T	.	.	.	.	.	.	.	.	.	.	.	.	.	.	.	.
28	MF166752 HPIV3/USA/SC3331/2017	C1b	.	.	.	.	.	.	.	.	.	.	.	.	.	.	T	.	.	Y	.	.	R	L	.	.	.	.	.	.	.	.	T	.	.	.	.	.	.	.	.	.	.	.	Q	.	.	.	.
29	KJ672582 HPIV3/PER/FPP00352/2011	C1b	.	.	.	.	.	.	.	.	.	.	.	.	.	.	T	.	.	.	.	.	R	L	.	.	.	.	.	.	.	.	T	.	.	.	.	.	.	.	.	.	.	.	.	.	.	.	.
30	AB736166 HPIV3/ZAM/ZMLS/2011	C1b	.	.	.	.	.	.	.	.	.	.	.	.	.	A	T	.	.	.	.	.	R	L	.	.	.	.	.	.	.	.	T	.	.	.	.	.	.	.	.	.	.	.	.	.	.	.	.
31	KF687338 HPIV3/ZAF/3227/2010	C1b	.	.	.	.	.	.	.	.	.	.	.	.	.	A	T	.	.	.	.	.	R	L	.	.	.	.	.	.	.	.	T	.	.	.	.	.	.	.	.	.	.	.	.	.	.	.	.
32	HM460886 HPIV3/SAU/Riyadh 11/2008	C1b	.	.	.	.	.	.	.	.	.	.	.	.	.	.	T	.	.	.	.	.	R	L	.	.	.	.	.	.	.	.	.	.	.	.	.	.	.	.	.	.	.	.	.	.	.	.	.
33	KT898927 HPIV3/ITA/VR9716/2009	C1b	.	.	.	.	.	.	.	.	.	.	.	.	.	.	T	.	.	.	.	.	.	L	.	.	.	.	I	.	.	.	.	.	.	.	.	.	.	.	.	.	.	.	.	.	.	.	.
34	KX912790 HPIV3/MYS/U2195/2013	C1b	.	.	.	.	.	.	.	.	.	.	.	.	.	.	T	.	.	.	.	.	R	L	.	.	.	.	.	.	.	.	T	.	.	.	.	.	.	.	L	.	.	.	.	.	.	.	.
35	MH006671 HPIV3/VNM/093/2010	C1b	.	.	.	.	.	.	.	.	.	.	.	.	.	.	T	.	.	.	.	.	R	L	.	.	.	.	.	.	.	.	T	.	.	.	.	.	.	.	.	.	.	.	.	.	.	.	.
36	MW654254 HPIV3/DEU/0389/2012	C1b	.	.	.	S	.	.	.	.	.	S	.	.	.	.	T	.	.	.	.	.	R	L	.	.	.	.	.	.	.	.	T	.	.	.	.	.	.	.	.	.	.	.	.	.	.	.	.
37	MH678677 HPIV3/GBR/121-11/2012	C1b	.	.	.	.	.	.	.	.	.	.	.	.	.	.	T	.	.	.	.	.	R	L	.	.	.	.	.	.	.	.	T	.	.	.	.	.	.	.	.	.	.	.	.	.	.	.	.
38	KX467889 HPIV3/HRV/23.11(11100)/2011	C1b	.	.	.	.	.	.	.	.	.	.	.	.	.	.	T	.	.	.	.	.	R	L	.	.	.	.	.	.	.	.	T	.	.	.	.	.	.	.	.	.	.	.	.	.	.	.	.
39	KF217146 HPIV3/ESP/HSJD1015/2012	C1b	-	-	.	.	.	.	.	.	.	.	.	.	.	.	T	.	.	.	.	.	R	L	.	.	.	.	.	.	.	.	T	.	.	.	.	.	.	.	.	.	.	.	.	.	.	.	.
40	OM240905 HPIV3/KOR/JJ0202/2016	C1b	.	.	.	.	.	.	.	.	.	.	P	.	.	.	T	.	.	.	.	.	R	L	.	.	.	.	.	.	.	.	T	.	.	.	.	.	.	.	.	.	.	.	.	.	.	.	.
41	AB189960 HPIV3/JPN/KK24/2002	C2	.	.	.	.	.	.	.	.	.	.	P	.	.	.	T	.	.	N	.	.	.	L	.	.	.	.	.	.	.	.	T	M	.	.	I	.	.	.	.	.	.	.	.	.	.	R	.
42	KF530231 HPIV3/USA/629-D00155/2007	C2	.	.	.	.	.	.	.	.	.	.	.	.	.	.	T	.	.	N	.	.	.	L	.	.	.	.	.	.	.	.	T	M	.	.	.	.	.	.	.	.	.	.	.	Q	.	R	.
43	EU814626 HPIV3/IND/DEL/139/2005	C2	.	.	G	K	K	.	.	.	.	.	.	.	.	.	T	.	.	N	.	.	.	L	.	.	.	.	.	.	.	.	T	.	.	.	.	.	.	.	.	.	.	.	.	Q	.	R	.
44	KX467887 HPIV3/HRV/17.11(9124)/2011	C2	.	.	.	.	.	.	.	.	.	.	.	.	.	.	T	.	.	N	.	.	.	L	.	.	.	.	.	.	.	.	T	.	.	.	.	.	.	.	.	.	.	.	.	Q	.	R	.
45	KX912799 HPIV3/MYS/U2403 3/2013	C2	.	.	.	.	.	.	.	.	.	.	.	.	.	.	T	.	.	N	.	.	.	L	.	.	.	.	.	.	.	.	T	.	.	.	.	.	.	.	.	.	.	.	.	Q	.	R	.
46	MN116671 HPIV3/KEN/IS12/2012	C2	.	.	.	.	.	.	.	.	.	.	.	.	S	T	T	.	.	.	.	.	.	L	.	.	.	.	.	.	.	.	T	.	.	.	.	.	.	.	.	.	.	.	.	Q	.	R	.
47	KF687320 HPIV3/MEX/1099/2004	C5	.	.	.	.	.	.	.	.	.	.	.	.	.	.	T	.	.	.	.	.	.	L	.	.	.	.	.	.	.	.	T	.	.	.	.	.	.	.	.	.	.	.	.	.	.	R	.
48	KF687349 HPIV3/FRA/26232106/2006	C5	.	.	.	.	.	.	.	.	.	.	.	.	.	.	T	.	.	.	.	.	.	L	.	.	.	.	.	.	.	.	T	.	.	.	.	.	.	.	.	.	.	.	.	.	.	R	.
49	KF687358 HPIV3/CHE/1105230137/2011	C5	.	.	.	.	.	.	G	.	.	.	.	.	.	.	T	.	.	.	.	.	.	L	.	.	.	.	.	.	.	.	T	.	.	.	.	.	.	.	.	.	.	.	.	.	.	R	.
50	KF687333 HPIV3/ZAF/1181009/2007	C5	.	.	.	.	.	.	.	.	.	.	.	.	.	.	T	.	.	.	.	.	.	L	.	.	.	.	.	.	.	.	T	.	.	.	.	.	.	.	.	.	.	.	.	.	.	R	.
51	JF912198 HPIV3/USA/Oklahoma754/2009	C5	.	.	.	.	.	.	.	.	.	.	.	.	.	.	T	.	.	.	.	.	.	L	.	.	.	.	.	.	.	.	T	.	.	.	.	.	.	.	.	.	.	.	.	.	.	R	.
52	JX131647 HPIV3/SAU/Riyadh50/2008	C5	.	.	.	.	.	.	.	.	.	.	.	.	.	.	T	.	.	.	.	.	.	L	.	.	.	.	.	.	.	.	T	.	.	.	.	.	.	.	.	.	.	N	.	.	.	R	.
53	KF530257 HPIV3/ARG/15318/2007	C5	.	.	.	.	.	.	.	.	.	.	.	.	.	.	T	.	.	.	.	.	.	L	.	.	.	.	.	.	.	.	T	.	.	.	.	.	.	.	.	.	.	.	.	.	.	R	.
54	KX467891 HPIV3/HRV/19.12(2501)/2012	C5	.	.	.	.	.	.	.	.	.	.	.	.	.	.	T	.	.	.	.	.	.	L	.	D	.	.	.	.	.	.	T	.	.	.	.	.	.	.	.	.	.	.	.	R	.	R	.
55	MH678674 HPIV3/GBR/65-06/2011	C5	.	.	.	.	.	.	.	.	.	.	.	.	.	.	T	.	.	.	.	.	.	L	.	.	.	.	.	.	.	.	T	.	.	.	.	.	.	.	.	.	.	.	.	.	.	.	.
56	KX912794 HPIV3/MYS/U2320/2013	C5	.	.	.	.	.	.	.	.	.	.	.	.	.	.	T	.	.	.	.	.	.	L	.	.	.	.	.	.	.	.	T	.	.	.	.	.	.	.	.	.	.	.	.	.	.	R	.
57	MW654369 HPIV3/DEU/3376/2019	C5	.	.	.	.	.	.	.	.	.	.	.	.	.	.	T	.	.	.	.	.	.	L	.	.	.	.	.	.	.	.	T	.	.	.	.	.	.	.	.	.	.	.	.	.	.	R	K
58	MN306052 HPIV3/USA/SC9406/2019	C5	.	.	.	.	.	.	.	.	.	.	.	.	.	.	T	.	.	.	.	.	.	L	.	.	.	.	I	.	.	.	T	.	.	.	I	.	.	.	.	T	.	.	.	.	.	R	.
59	LC756947 HPIV3/JPN/URI 16t282/2016	C5	K	.	.	.	.	.	.	.	.	.	.	.	.	.	T	.	.	.	.	.	.	L	.	.	.	.	.	.	.	.	T	.	.	.	I	.	.	.	.	T	.	.	.	.	.	R	.
60	KT796433 HPIV3/ESP/NSVH11-81946/2015	C5	.	.	.	.	.	.	.	.	.	.	.	.	.	.	T	.	.	.	.	.	.	L	.	.	.	.	.	.	.	.	T	.	.	.	I	.	.	.	.	T	.	.	.	.	.	R	.
61	KP690757 HPIV3/CHN/ZJ12-s-221/2012	C3c	.	.	.	.	.	.	.	.	.	.	.	.	.	.	T	.	.	.	.	.	.	L	.	.	.	.	.	.	.	.	T	.	.	.	.	.	.	.	.	.	.	.	.	.	.	R	.
62	GU732139 HPIV3/CHN/BJ036/2008	C3c	.	.	.	.	.	.	.	.	.	.	.	.	.	.	T	.	.	.	.	.	.	L	.	.	.	.	.	.	.	.	T	.	.	.	.	.	.	.	.	T	.	.	.	.	.	R	.
63	MH006654 HPIV3/VNM/074/2009	C3c	.	.	.	.	.	.	.	.	.	.	.	.	.	.	T	.	.	.	.	.	.	.	.	.	.	.	.	.	.	.	T	.	.	.	.	.	.	.	.	.	.	.	.	.	.	R	.
64	KF687347 HPIV3/USA/629-1/2006	C3g	.	R	.	.	.	.	.	.	.	.	.	.	.	.	T	.	.	.	.	.	.	L	.	.	.	.	.	.	.	.	T	.	.	.	.	.	.	.	.	T	.	.	.	.	.	R	.
65	KF530240 HPIV3/USA/629-D02180/2007	C3g	.	.	.	.	.	.	.	.	.	.	.	.	.	.	T	.	.	.	D	.	.	L	.	.	.	.	.	.	.	.	T	.	.	.	.	.	.	.	.	T	.	.	.	.	.	R	.
66	MF987836 HPIV3/BRA/STA762/2010	C3b	.	.	.	.	.	.	.	V	.	.	.	.	.	.	T	.	.	.	.	.	.	L	.	.	.	.	.	.	.	.	T	.	.	.	.	.	.	.	.	T	.	.	.	.	.	R	.
67	KF530253 HPIV3/FRA/27273076/2007	C3b	.	.	.	.	.	.	.	V	.	.	.	.	.	.	T	.	.	.	.	.	.	L	.	.	.	.	.	.	.	.	T	.	.	.	.	.	.	.	.	T	.	.	.	.	.	R	.
68	KJ672585 HPIV3/PER/FPP01265/2012	C3b	.	.	.	.	.	.	.	V	.	.	.	.	.	.	T	.	.	.	.	.	.	L	.	.	.	.	.	.	.	.	T	.	.	.	.	.	.	.	.	T	.	.	.	.	.	R	.
69	KF530234 HPIV3/MEX/1526/2005	C3b	.	.	.	.	.	.	.	V	.	.	.	.	.	.	T	.	.	.	.	.	.	L	.	.	.	.	.	.	.	.	T	.	.	.	.	.	.	.	.	T	.	.	.	.	.	R	.
70	KF687342 HPIV3/ARG/14555/2007	C3b	.	.	.	.	.	.	.	V	.	.	.	.	.	.	T	.	.	.	.	.	.	L	.	.	.	.	.	.	.	.	T	.	.	.	.	.	.	.	.	T	.	.	.	.	.	R	.
71	KF687334 HPIV3/ZAF/1200334/2007	C3b	.	.	.	.	.	.	.	V	.	.	.	.	.	.	T	.	.	N	.	.	.	L	.	.	.	.	.	.	A	.	T	.	.	.	.	.	.	.	.	T	.	.	.	.	.	R	.
72	KJ672610 HPIV3/PER/FLU8594/2007	C3b	.	.	.	.	.	.	.	V	.	.	.	.	.	.	T	.	.	.	.	.	.	L	.	.	.	.	.	.	.	.	T	.	.	.	I	.	.	.	.	T	.	.	.	.	.	R	.
73	FJ455842 HPIV3/CHN/LZ22/2003	C3b	.	.	.	.	.	.	.	V	.	.	.	G	.	.	T	.	.	.	.	.	.	L	.	.	.	.	.	.	.	.	T	.	.	.	.	.	.	.	.	T	.	.	.	.	.	R	.
74	AB189961 HPIV3/JPN/HA1/2002	C3b	.	.	.	.	.	.	.	V	.	.	.	.	.	.	T	.	.	.	.	.	.	L	.	.	.	.	.	.	.	.	T	.	.	.	.	.	.	.	.	T	.	.	.	.	.	R	.
75	EU326526 HPIV3/CHN/ZHYMgz01/2003	C3b	.	.	.	.	.	.	.	.	.	.	.	G	.	.	T	.	.	.	.	.	.	L	.	.	.	.	.	.	.	.	T	.	.	.	.	.	.	.	.	T	.	.	.	.	.	R	.
76	GU732143 HPIV3/CHN/BJ129/2009	C3b	.	.	.	.	.	.	.	V	.	.	.	.	.	.	T	.	.	.	S	.	.	L	.	.	.	.	.	.	.	.	T	.	.	.	.	.	.	.	.	T	.	.	.	.	.	R	.
77	JF416796 HPIV3/KOR/KPIV-06-4/2006	C3b	.	.	.	.	.	.	.	V	S	.	.	.	.	.	T	.	.	.	S	.	.	L	.	.	.	.	.	.	.	.	T	.	.	.	.	.	.	.	.	T	.	.	.	.	.	R	.
78	MH006639 HPIV3/VNM/025/2009	C3b	.	.	.	.	.	.	.	V	.	.	.	.	.	.	T	.	.	.	S	.	.	L	.	.	.	.	.	.	.	.	T	.	.	.	.	.	.	.	.	T	D	.	.	.	.	R	.
79	MH411617 HPIV3/CHN/PIV3-15462/2017	C3b	.	.	.	.	.	.	.	V	.	.	.	.	.	.	T	.	.	.	S	.	.	L	.	.	.	.	.	.	.	.	T	.	.	.	.	.	.	.	.	T	.	.	.	.	.	R	.
80	HPIV3/CHN/BCH20151797/2015	C3b	.	.	.	.	.	.	.	V	.	.	.	.	.	.	T	.	.	.	S	.	.	L	.	.	.	.	.	.	.	.	T	.	.	.	.	.	.	.	.	T	.	.	.	.	.	.	.
81	LC720880 HPIV3/JPN/OR381/2021	C3b	.	.	.	.	.	.	.	.	.	.	.	.	.	.	T	.	.	.	S	.	.	L	.	.	R	.	.	.	.	.	T	.	.	.	.	.	.	.	.	T	.	.	.	.	.	R	.
82	KM190938 HPIV3/THA/VIROAF11/2012	C3b	.	.	.	.	.	.	.	V	.	.	.	.	.	.	T	.	.	.	S	.	.	L	.	.	.	.	.	.	.	.	T	.	.	.	.	.	.	.	.	T	.	.	.	.	.	R	.
83	HPIV3/CHN/BCH20190973/2019	C3b	.	.	.	.	.	.	.	V	.	.	.	.	.	.	T	.	.	.	S	.	.	L	.	.	.	.	.	.	.	.	T	.	.	.	.	.	.	.	.	T	.	.	.	.	.	R	.
84	MW654280 HPIV3/DEU/0605/2014	C3b	.	.	.	.	.	.	.	V	.	.	.	.	.	.	T	.	.	.	S	.	.	L	.	.	.	.	.	.	.	.	T	.	.	.	.	.	.	.	.	T	D	.	.	.	.	R	.
85	KX912814 HPIV3/MYS/U3828/2014	C3b	.	.	.	.	.	.	.	V	.	.	.	.	.	.	T	.	.	.	S	.	.	L	.	.	.	.	.	.	.	.	T	.	.	.	.	.	.	.	.	T	.	.	.	.	.	R	.
86	KX467906 HPIV3/HRV/29.15(1322)/2015	C3b	.	.	.	.	.	.	.	V	.	.	.	.	.	.	T	.	.	.	S	.	.	L	.	.	.	.	.	.	.	.	T	.	.	.	.	.	.	.	.	T	.	.	.	.	.	R	.
87	HPIV3/CHN/BCH20190337/2019	C3b	.	.	.	.	.	R	.	V	.	.	.	.	.	.	T	.	.	.	S	.	.	L	.	.	.	.	.	.	.	.	T	.	.	.	.	.	.	.	.	T	.	.	.	.	.	R	.
88	HPIV3/CHN/WZ17275/2018	C3b	.	.	.	.	.	.	.	V	.	.	.	.	.	.	T	.	.	.	S	.	.	L	.	.	.	.	.	.	.	.	T	.	.	.	.	.	.	.	.	T	.	.	.	.	.	R	.
89	HPIV3/CHN/YC17193/2017	C3b	.	.	.	.	.	.	.	V	.	.	.	.	.	.	T	.	.	.	S	.	.	L	.	.	.	.	.	.	.	.	T	.	.	.	.	.	.	.	.	T	.	.	.	.	.	R	.
90	KY674975 HPIV3/USA/13C7/2016	C3b	.	.	.	.	.	.	.	V	.	.	.	.	.	.	T	.	.	.	S	.	.	L	.	.	.	.	.	.	.	.	T	.	.	.	.	.	.	.	.	T	.	.	.	.	.	R	.
91	HPIV3/CHN/WZ17166/2018	C3b	.	.	.	.	.	.	.	V	.	.	.	.	.	.	T	.	.	.	S	.	.	L	.	.	.	.	.	.	.	.	T	.	.	.	.	.	.	.	.	T	.	.	.	.	.	R	.
92	HPIV3/CHN/BCH20170582/2017	C3b	.	.	.	.	.	.	.	V	.	.	.	.	.	.	T	.	.	.	S	.	.	L	.	.	.	.	.	.	.	.	T	.	L	.	.	.	.	.	.	T	.	.	.	.	.	R	.
93	HPIV3/CHN/BCH20190758/2019	C3b	.	.	.	.	.	.	.	V	.	.	.	.	.	.	T	.	.	.	N	.	.	L	.	.	.	.	.	.	.	.	T	.	.	.	.	.	.	.	.	T	.	.	.	.	.	R	.
94	HPIV3/CHN/GZFE17067/2018	C3b	.	.	.	.	.	.	.	V	.	.	.	.	.	.	T	.	.	.	S	.	.	L	.	.	.	.	.	.	.	.	T	.	.	.	.	.	.	.	.	T	.	.	.	.	.	R	D
95	HPIV3/CHN/YC18085/2018	C3b	.	.	.	.	.	.	.	V	.	.	.	.	.	.	T	.	.	.	S	.	.	L	.	.	.	.	.	.	.	.	T	.	.	.	.	.	.	.	.	T	.	.	.	.	.	R	.
96	HPIV3/CHN/WZ17167/2018	C3b	.	.	.	.	.	.	.	V	.	.	.	.	.	.	T	.	.	.	S	.	.	L	.	.	.	.	.	.	.	.	T	.	.	.	.	.	.	.	.	T	.	.	.	.	.	R	V
97	HPIV3/CHN/BCH20160184/2016	C3b	.	.	.	.	.	.	.	V	.	.	.	.	.	.	T	.	.	.	S	.	.	L	.	.	.	.	.	.	.	.	T	.	.	.	.	.	.	.	.	T	.	.	.	.	.	R	.
98	HPIV3/CHN/GZFE17033/2018	C3b	.	.	.	.	.	.	.	V	.	.	.	.	.	.	T	.	.	.	S	.	R	L	.	.	.	.	.	.	.	.	T	.	.	.	.	.	.	.	.	T	.	.	.	.	.	R	.
99	HPIV3/CHN/GZFE17044/2018	C3b	.	.	.	.	.	.	.	V	.	.	.	.	.	.	T	.	.	.	S	.	R	L	.	.	.	.	.	.	.	.	T	.	.	.	.	.	.	.	.	T	.	.	.	.	.	R	.
100	HPIV3/CHN/GZFE17046/2018	C3b	.	.	.	.	.	.	.	V	.	.	.	.	.	.	T	.	.	.	S	.	R	L	.	.	.	.	.	.	.	.	T	.	.	.	.	.	.	.	.	T	.	.	.	.	.	R	.
101	HPIV3/CHN/YC18084/2018	C3b	.	.	.	.	.	.	.	V	.	.	.	.	.	.	T	.	.	.	S	.	R	L	.	.	.	.	.	.	.	.	T	.	.	.	.	.	.	.	.	T	.	.	.	.	.	R	.
102	HPIV3/CHN/BCH20151924/2015	C3b	.	.	.	.	.	.	.	V	.	.	.	.	.	.	T	.	.	.	S	.	.	L	.	.	.	.	.	.	.	.	T	.	.	.	.	.	.	.	.	T	.	.	.	.	.	R	.
103	HPIV3/CHN/GY18090/2018	C3b	.	.	.	.	.	.	.	V	.	.	.	.	.	.	T	.	.	.	S	.	.	L	.	.	.	.	.	.	.	.	T	.	.	.	.	.	.	.	.	T	.	.	.	.	.	R	.
104	HPIV3/CHN/BCH20170290/2017	C3b	.	.	.	.	.	.	.	V	.	.	.	.	.	.	T	.	.	.	S	.	.	L	.	.	.	.	.	.	.	.	T	.	.	.	.	.	.	.	.	T	.	.	.	.	.	R	.
105	HPIV3/CHN/BCH20151067/2015	C3b	.	.	.	.	.	.	.	V	.	.	.	.	.	.	T	.	.	.	S	.	.	L	.	.	.	.	.	.	.	.	T	.	.	.	.	.	.	.	.	T	.	.	.	.	.	R	.
106	OM240907 HPIV3/KOR/JB0430/2017	C3b	.	.	.	.	.	.	.	V	.	.	.	.	.	.	T	.	.	.	S	.	.	L	.	.	.	.	.	.	.	.	T	.	.	.	.	.	.	.	.	T	.	.	.	.	.	R	.
107	MN181383 HPIV3/CHN/Henan294/2018	C3b	.	.	.	.	.	.	.	V	.	.	.	.	.	.	T	.	.	.	S	.	.	L	.	.	.	.	.	.	.	.	T	.	.	.	.	.	.	.	.	T	.	.	.	.	.	R	.
108	HPIV3/CHN/WZ17193/2018	C3b	.	.	.	.	.	.	.	V	.	.	.	.	.	.	T	.	.	.	S	.	.	L	.	.	.	.	.	.	.	.	T	.	.	.	.	.	.	.	.	T	.	.	.	.	.	R	.
109	HPIV3/CHN/YC18058/2018	C3b	.	.	.	.	.	.	.	V	.	.	.	.	.	.	T	.	.	.	S	.	.	L	.	.	.	T	.	.	.	.	T	.	.	.	.	.	.	V	.	T	.	.	.	.	.	R	.
110	HPIV3/CHN/YC19075/2019	C3b	.	.	.	.	.	.	.	V	.	.	.	.	.	.	T	.	.	.	S	.	.	L	.	.	.	T	.	.	.	.	T	.	.	.	.	.	.	V	.	T	.	.	.	.	.	R	.
111	HPIV3/CHN/BCH20190730/2019	C3b	.	.	.	.	.	.	.	V	.	.	.	.	.	.	T	.	.	.	S	.	.	L	.	.	.	.	.	.	.	.	T	.	.	.	.	.	.	.	.	T	.	.	.	.	.	R	.
112	HPIV3/CHN/BCH20190903/2019	C3b	.	.	.	.	.	.	.	V	.	.	.	.	.	.	T	.	.	.	S	.	.	L	.	.	.	.	.	.	.	.	T	.	.	.	.	.	.	.	.	T	.	.	.	.	.	R	.
113	HPIV3/CHN/SJ18114/2018	C3b	.	.	.	.	.	.	.	V	.	.	.	.	.	.	T	.	.	.	S	.	.	L	.	.	.	.	.	.	.	.	T	.	.	.	.	.	.	.	.	T	.	.	.	.	.	R	.
114	HPIV3/CHN/YC18065/2018	C3b	.	.	.	.	.	.	.	V	.	.	.	.	.	.	T	.	.	.	S	.	.	L	.	.	.	.	.	.	.	.	T	.	.	.	.	.	.	.	.	T	.	.	.	.	.	R	.
115	KY355144 HPIV3/CHN/BJ251/2014	C3f	.	.	.	.	.	.	.	.	.	.	.	.	.	.	T	.	.	.	.	.	.	L	.	.	.	.	.	.	.	.	T	.	.	.	.	.	.	.	.	T	.	.	.	.	.	R	.
116	OQ848518 HPIV3/USA/8A9/2011	C3f	.	.	.	.	.	.	.	.	.	.	.	.	.	.	T	.	.	.	.	S	.	L	.	.	.	.	.	.	.	.	T	.	.	.	.	.	.	.	.	T	.	.	.	.	.	R	.
117	KF600606 HPIV3/CHN/SH2552/2010	C3f	A	.	.	.	.	.	.	.	.	.	.	.	.	.	T	.	.	.	.	S	.	L	.	.	.	.	.	.	.	.	T	.	.	.	.	.	.	.	.	T	.	.	.	.	.	R	.
118	HPIV3/CHN/BCH20190362/2019	C3f	.	.	.	.	.	.	.	.	.	.	.	.	.	.	T	.	.	.	.	S	.	L	.	.	.	.	.	.	.	.	T	.	.	.	.	.	.	.	.	T	.	.	.	.	.	R	.
119	HPIV3/CHN/BCH20190234/2019	C3f	.	.	.	.	.	.	.	.	.	.	.	.	.	.	T	.	.	.	.	S	.	L	.	.	.	.	.	.	.	.	T	.	.	.	.	.	.	.	.	T	.	.	.	.	.	R	.
120	HPIV3/CHN/BCH20200440/2020	C3f	.	.	.	.	.	.	.	.	.	.	.	.	.	.	T	.	.	.	.	S	.	L	.	.	.	.	.	.	.	.	T	.	.	.	.	.	.	.	.	T	.	.	.	.	.	R	.
121	HPIV3/CHN/BCH20200450/2020	C3f	.	.	.	.	.	.	.	.	.	.	.	.	.	.	T	.	.	.	.	S	.	L	.	.	.	.	.	.	.	.	T	.	.	.	.	.	.	.	.	T	.	.	.	.	.	R	.
122	HPIV3/CHN/BCH20160189/2016	C3f	.	.	.	.	.	.	.	.	.	.	.	.	.	.	T	.	.	.	.	S	.	L	.	.	.	.	.	.	.	.	T	.	.	.	.	.	.	.	.	T	.	.	.	.	.	R	.
123	HPIV3/CHN/BCH20200077/2020	C3f	.	.	.	.	.	.	.	.	.	.	.	.	.	.	T	.	.	.	.	S	.	L	.	.	.	.	.	.	.	.	T	.	.	.	.	.	.	.	.	T	.	.	.	.	.	R	.
124	MN116677 HPIV3/KEN/PR17/2012	C3f	.	.	.	.	.	.	.	.	.	.	.	.	.	.	T	.	.	.	.	S	.	L	.	.	.	.	.	.	.	.	T	.	.	.	.	.	.	.	.	T	.	.	.	.	.	R	.
125	MW654274 HPIV3/DEU/0399/2014	C3f	.	.	.	.	.	.	.	.	.	.	P	.	.	.	T	.	.	.	.	S	.	L	.	.	.	.	.	.	.	.	T	.	.	.	.	.	.	.	.	T	.	.	.	.	.	R	.
126	KX912805 HPIV3/MYS/U2496/2013	C3f	.	.	.	.	.	.	.	.	.	.	.	.	.	.	T	.	.	.	.	S	.	L	.	.	.	.	.	.	.	.	T	.	.	.	.	.	.	.	.	T	.	.	.	.	.	R	.
127	OM240920 HPIV3/KOR/CN0367/2017	C3f	.	.	.	.	.	.	.	.	.	.	.	.	.	.	T	.	.	.	.	S	.	L	.	.	.	.	.	.	.	.	T	.	.	.	.	.	.	.	.	T	.	.	.	.	.	R	.
128	MW575658 HPIV3/CHN/PUMCH14028/2014	C3f	.	.	.	.	.	.	.	.	.	.	.	.	.	.	T	.	.	.	.	S	.	L	.	.	.	.	.	.	.	.	T	.	.	.	.	.	.	.	.	T	.	.	.	.	.	R	.
129	MW575654 HPIV3/CHN/BCH4102A/2014	C3f	.	.	.	.	.	.	.	.	.	.	.	.	.	.	T	.	.	.	.	S	.	L	.	.	.	.	.	.	.	.	T	.	.	.	.	.	.	.	.	T	.	.	.	.	.	R	.
130	MW575655 HPIV3/CHN/BCH4210A/2014	C3f	.	.	.	.	.	.	.	.	.	.	.	.	.	.	T	.	.	.	.	S	.	L	.	.	.	.	.	.	.	.	T	.	.	.	.	.	.	.	.	T	.	.	.	.	.	R	.
131	MT374082 HPIV3/CHN/LZ1728C19/2017	C3f	.	.	.	.	.	.	.	.	.	.	.	.	.	.	T	.	.	.	.	S	.	L	.	.	.	.	.	.	.	.	T	.	.	.	.	.	.	.	.	T	.	.	.	.	.	R	.
132	MW575656 HPIV3/CHN/PUMCH12693/2012	C3f	.	.	.	.	.	.	.	.	.	.	.	.	.	.	T	.	.	.	.	S	.	L	.	.	.	.	.	.	.	.	T	.	.	.	.	.	.	.	.	T	.	.	.	.	.	R	.
133	HPIV3/CHN/BCH20160620/2016	C3f	.	.	.	.	.	.	.	.	.	.	.	.	.	.	T	.	.	.	.	S	.	L	.	.	.	.	.	.	.	.	T	.	.	.	.	.	.	.	.	T	.	.	.	.	.	R	K
134	MH892409 HPIV3/NLD/t146a304/2016	C3f	.	.	.	.	.	.	.	.	.	.	.	.	.	.	T	.	.	.	.	S	.	L	.	.	.	.	.	.	.	.	T	.	.	.	.	.	.	.	.	T	.	.	.	.	.	R	.
135	HPIV3/CHN/BCH20160110/2016	C3f	.	.	.	.	.	.	.	.	.	.	.	.	.	.	T	.	.	.	.	S	.	L	.	.	.	.	.	.	.	.	T	.	.	.	.	.	.	.	.	T	.	.	.	.	.	R	.
136	HPIV3/CHN/BCH20170368/2017	C3f	.	.	.	.	.	.	.	.	.	.	.	.	.	.	T	.	.	.	.	S	.	L	.	.	.	.	.	.	.	.	T	.	.	.	.	.	.	.	.	T	.	N	.	.	.	R	.
137	HPIV3/CHN/BCH20151780/2015	C3f	.	.	.	.	.	.	.	.	.	.	.	.	.	.	T	.	.	.	.	S	.	L	.	.	.	.	.	.	.	.	T	.	.	.	.	.	.	.	.	T	.	N	.	.	.	R	.
138	HPIV3/CHN/BCH18024/2018	C3f	.	.	.	.	.	.	.	.	.	.	.	.	.	.	T	.	.	.	.	S	.	L	.	.	.	.	.	.	I	.	T	.	.	.	.	.	.	.	.	T	.	N	.	.	.	R	.
139	MZ326142 HPIV3/CHN/ZJWZ3/2018	C3f	.	.	.	.	.	.	.	.	.	.	.	.	.	.	T	.	.	.	.	S	.	L	.	.	.	.	.	.	.	.	T	.	.	.	.	.	.	.	.	T	.	N	.	.	.	R	.
140	KF687351 HPIV3/FRA/28015134/2008	C3f	.	.	.	.	.	.	.	.	.	.	.	.	.	.	T	.	.	.	.	.	.	L	.	.	.	.	.	.	.	.	T	.	.	.	.	.	.	.	.	T	.	.	.	.	.	R	.
141	KF600604 HPIV3/CHN/SH1261/2009	C3f	.	.	.	.	.	.	.	.	.	.	.	.	.	.	T	.	.	.	.	.	.	L	.	.	.	.	.	.	.	.	T	.	.	.	.	.	.	.	.	T	.	.	.	.	.	R	.
142	KP690774 HPIV3/CHN/ZJ/s-180/2012	C3f	.	.	.	.	.	.	.	.	.	.	.	.	.	.	T	S	.	.	.	.	.	L	.	.	.	.	.	.	.	.	T	.	.	.	.	.	.	.	.	T	.	.	.	.	.	R	.
143	MH006672 HPIV3/VNM/094/2010	C3f	.	.	.	.	.	.	.	.	.	.	.	.	.	.	T	.	.	.	.	.	.	L	.	.	.	.	.	.	.	.	T	.	.	.	.	.	.	.	.	T	.	.	.	.	.	R	.
144	GU732160 HPIV3/CHN/BJ306/2009	C3f	.	.	.	.	.	.	.	.	.	.	.	.	K	.	T	.	.	.	.	.	.	L	.	.	.	.	.	.	.	.	T	.	.	.	.	.	.	.	.	.	.	.	.	.	.	R	.
145	HPIV3/CHN/GY17027/2017	C3f	.	.	.	.	.	.	.	.	.	.	.	.	.	.	T	.	.	.	.	.	.	L	.	S	.	.	.	.	.	.	T	.	.	.	.	.	.	.	.	T	.	.	.	.	.	R	.
146	HPIV3/CHN/BCH20190663/2019	C3f	.	.	.	.	.	.	.	.	.	.	.	.	.	.	T	.	.	.	.	.	.	L	.	S	.	.	.	.	.	.	T	.	.	.	.	.	.	.	.	T	.	.	.	.	.	R	.
147	HPIV3/CHN/WZ17121/2018	C3f	.	.	.	.	.	.	.	.	.	.	.	.	.	.	T	.	.	.	.	.	.	L	.	.	.	.	.	.	.	.	T	.	.	.	.	.	.	.	.	T	.	.	.	.	.	R	.
148	HPIV3/CHN/WZ17157/2018	C3f	.	.	.	.	.	.	.	.	.	.	.	.	.	.	T	.	.	.	.	.	.	L	.	.	.	.	.	.	.	.	T	.	.	.	.	.	.	.	.	T	.	.	.	.	.	R	.
149	HPIV3/CHN/BCH20151012/2015	C3f	.	.	.	.	.	.	.	.	.	.	.	.	.	.	T	.	.	.	.	.	.	L	.	.	.	.	.	.	.	.	T	.	.	.	.	.	.	.	.	T	.	.	.	.	.	R	.
150	HPIV3/CHN/BCH20190829/2019	C3f	.	.	.	.	.	.	.	.	.	.	.	.	.	.	T	.	.	.	.	.	.	L	.	.	.	.	.	.	.	.	T	.	.	.	.	.	.	.	.	T	.	.	.	.	.	R	.
151	HPIV3/CHN/GY19052/2019	C3f	.	.	.	.	.	.	.	.	.	.	.	.	.	.	T	.	.	.	.	.	.	L	.	.	.	.	.	.	.	.	T	.	.	.	.	.	.	.	.	T	.	.	.	.	.	R	.
152	HPIV3/CHN/WZ17443/2019	C3f	.	.	.	.	.	.	.	.	.	.	.	.	.	.	T	.	.	.	.	.	.	L	.	.	.	.	.	.	.	.	T	.	.	.	.	.	.	.	.	T	.	.	.	.	.	R	.
153	HPIV3/CHN/WZ17195/2018	C3f	.	.	.	.	.	.	.	.	.	.	.	.	.	.	T	.	.	.	.	.	.	L	.	.	.	.	.	.	.	.	T	.	.	.	.	.	.	.	.	T	.	.	.	.	.	R	.
154	HPIV3/CHN/WZ17395/2019	C3f	.	.	.	.	.	.	.	.	.	.	.	.	.	.	T	.	.	.	.	.	.	L	.	.	.	.	.	.	.	.	T	.	.	.	.	.	.	.	.	T	.	.	.	.	.	R	.
155	MW654315 HPIV3/DEU/4845/2017	C3f	.	.	.	.	.	.	.	.	.	.	.	.	.	.	T	.	.	.	.	.	.	L	.	.	.	.	.	.	.	.	T	.	.	.	.	.	.	.	.	T	.	.	.	.	.	R	.
156	HPIV3/CHN/BCH20190733/2019	C3f	.	.	.	.	.	.	.	.	.	.	.	.	.	.	T	.	.	.	.	.	.	L	.	.	.	.	.	.	.	.	T	.	.	.	.	.	.	.	.	T	.	.	.	.	.	R	.
157	HPIV3/CHN/BCH20190753/2019	C3f	.	.	.	.	.	R	.	.	.	.	.	.	.	.	T	.	.	.	.	.	.	L	.	.	.	.	.	.	.	.	T	.	.	.	.	.	.	.	.	T	.	.	.	.	.	R	.
158	HPIV3/CHN/GZFE17038/2018	C3f	.	.	.	.	.	.	.	.	.	.	.	.	.	.	T	.	.	.	.	.	.	L	.	.	.	.	.	.	.	.	T	.	.	.	.	.	.	.	.	T	.	.	.	.	.	R	.
159	MN181379 HPIV3/CHN/Henan172/2018	C3f	.	.	.	.	.	.	.	.	.	.	.	.	.	.	T	.	.	.	.	.	.	L	.	.	.	.	.	.	.	.	T	.	.	.	.	.	.	.	.	T	.	.	.	.	.	R	.
160	HPIV3/CHN/GZFE17096/2018	C3f	.	.	.	.	.	.	.	.	.	.	.	.	.	.	T	.	.	.	.	.	.	L	.	.	.	.	.	.	.	.	T	.	.	.	.	.	.	.	.	T	.	.	.	.	.	R	.
161	HPIV3/CHN/GZFE17159/2018	C3f	.	.	.	.	.	.	.	.	.	.	.	.	.	.	T	.	.	.	.	.	.	L	.	.	.	.	.	.	.	.	T	.	.	.	.	.	.	.	.	T	.	.	.	.	.	R	.
162	HPIV3/CHN/BCH20190727/2019	C3f	.	.	.	.	.	.	.	.	.	.	.	.	.	.	T	.	.	.	.	.	.	L	.	.	.	.	.	.	.	.	T	.	.	.	.	.	.	.	.	T	.	.	.	.	.	R	.
163	HPIV3/CHN/BCH20190768/2019	C3f	.	.	.	.	.	.	.	.	.	.	M	.	.	.	T	.	.	.	.	.	.	L	.	.	.	.	.	.	.	.	T	.	.	.	.	.	.	.	.	T	.	.	.	.	.	R	.
164	HPIV3/CHN/BCH20190502/2019	C3f	.	.	.	.	Q	.	.	.	.	.	.	.	.	.	T	.	.	.	.	.	.	L	.	.	.	.	.	.	.	.	T	.	.	.	.	.	.	.	.	T	.	.	.	.	.	R	.
165	HPIV3/CHN/BCH20190595/2019	C3f	.	.	.	.	.	.	.	.	.	.	.	.	.	.	T	.	.	.	.	.	.	L	.	.	.	.	.	.	.	.	T	.	.	.	.	.	.	.	.	T	.	.	.	.	.	R	.
166	HPIV3/CHN/YC17084/2017	C3f	.	.	.	.	.	.	N	.	.	.	.	.	.	.	T	.	.	.	.	.	.	L	.	.	.	.	.	.	.	.	T	.	.	.	.	.	.	.	.	T	.	.	.	.	.	R	.
167	HPIV3/CHN/BCH20190912/2019	C3f	.	.	.	.	.	.	.	.	.	.	.	.	.	.	T	.	.	.	.	.	.	L	.	.	.	.	.	.	.	.	T	.	.	.	.	.	.	.	.	T	.	.	.	.	.	R	.
168	HPIV3/CHN/WZ17159/2018	C3f	.	.	.	.	.	.	.	.	.	.	.	.	.	.	T	.	.	.	.	.	.	L	.	.	.	.	.	.	.	.	T	.	.	.	.	.	.	.	.	T	.	.	.	.	.	R	.
169	HPIV3/CHN/WZ17143/2018	C3f	.	.	.	.	.	.	.	.	.	.	.	.	.	.	T	.	.	.	.	.	.	L	.	.	.	.	.	.	.	.	T	.	.	.	.	.	.	.	.	T	.	.	.	.	.	R	.
170	HPIV3/CHN/WZ17187/2018	C3f	.	.	.	.	.	.	.	.	.	.	.	.	.	.	I	.	.	.	.	.	.	L	.	.	.	.	.	.	.	.	T	.	.	.	.	.	.	.	.	T	.	.	.	.	.	R	.
171	HPIV3/CHN/GZFE17127/2018	C3f	.	.	.	.	.	.	.	.	.	.	.	.	.	.	T	.	.	.	.	.	.	L	.	.	.	.	.	.	.	.	T	.	.	.	.	.	.	.	.	T	.	.	.	.	.	R	.
172	HPIV3/CHN/GZFE18027/2018	C3f	.	.	.	.	.	.	.	.	.	.	.	.	.	.	T	.	.	.	.	.	.	L	.	.	.	.	.	.	.	.	T	.	.	.	.	.	.	.	.	T	.	.	.	.	.	R	.
173	HPIV3/CHN/GZFE19065/2019	C3f	.	.	.	.	.	.	.	.	.	.	.	.	.	.	T	.	.	.	.	.	.	L	.	.	.	.	.	.	.	.	T	.	.	.	.	.	.	.	.	T	.	.	.	.	.	R	.
174	HPIV3/CHN/BCH20190767/2019	C3f	.	.	.	.	.	.	.	.	.	.	.	.	.	.	T	.	.	.	.	.	.	L	.	.	.	.	.	.	.	.	T	.	.	.	.	.	.	.	.	T	.	.	.	.	.	R	.
175	OQ785280 HPIV3/CHN/BJ-NICU/2022	C3f	.	.	.	.	.	.	.	.	.	.	.	.	.	.	T	.	.	.	.	.	.	L	.	.	.	.	.	.	.	.	T	.	.	.	.	.	.	.	.	T	.	.	.	.	.	R	.
176	KT898925 HPIV3/ITA/4139/2013	C3e	.	.	.	.	.	.	.	.	.	.	.	.	.	.	T	.	.	.	.	.	.	L	.	.	.	.	.	.	.	.	T	.	.	.	.	.	.	.	.	T	.	.	.	.	.	.	.
177	KT796432 HPIV3/ESP/NSVH6-62292/2015	C3e	.	.	.	.	.	.	.	.	S	.	.	.	.	.	T	.	.	.	.	D	.	L	.	.	.	.	.	.	.	.	T	.	.	.	.	.	.	.	.	T	.	.	.	.	.	R	.
178	MW654366 HPIV3/DEU/2258/2019	C3e	.	.	.	.	.	.	.	.	.	.	.	.	.	.	T	.	.	.	.	.	.	L	.	.	.	.	.	.	.	.	T	.	.	.	.	L	.	.	.	T	.	.	.	.	.	R	.
179	MH892410 HPIV3/NLD/t146a305/2013	C3e	.	.	.	.	.	.	.	.	.	.	.	.	.	.	T	.	.	.	.	.	.	L	.	.	.	.	.	.	.	.	T	.	.	.	.	.	.	.	.	T	.	.	.	.	.	R	.
180	KX467904 HPIV3/HRV/21.14(1014)/2014	C3e	.	.	.	.	.	.	.	.	.	.	.	.	.	.	T	.	.	.	.	.	.	L	.	.	.	.	.	.	.	.	T	.	.	.	.	.	.	.	.	T	.	.	.	.	.	R	.
181	KX912817 HPIV3/MYS/U3890/2014	C3e	.	.	.	.	.	.	.	.	.	.	.	.	.	.	T	.	.	.	.	.	.	L	.	.	.	.	.	.	.	.	T	.	.	.	.	.	.	.	.	T	.	.	.	.	.	R	.
182	KX467888 HPIV3/HRV/19.11(9934)/2011	C3e	.	.	.	.	.	.	.	.	.	.	.	.	.	.	T	.	.	.	.	.	.	L	.	.	.	.	.	.	.	.	T	.	.	.	.	.	.	.	.	T	.	.	.	.	.	R	.
183	KF530233 HPIV3/FRA/29111069/2009	C3e	.	.	.	.	.	.	.	.	.	.	.	.	A	.	T	.	.	.	.	.	.	L	.	.	.	.	.	.	.	.	T	.	.	.	.	.	.	.	.	T	.	.	.	.	.	R	.
184	KJ672555 HPIV3/PER/FLE9753/2010	C3e	.	.	.	.	.	.	.	.	.	.	.	.	.	.	T	.	.	.	.	.	.	L	.	.	.	.	.	.	.	.	T	.	.	.	.	.	.	.	.	T	.	.	.	.	.	R	.
185	KX467901 HPIV3/HRV/18.11(9484)/2011	C3d	.	.	.	.	.	.	N	.	.	.	.	.	.	.	T	.	.	.	.	.	.	L	.	.	.	.	.	.	.	.	T	.	.	.	.	.	.	.	.	T	.	.	.	.	.	R	.
186	KF530252 HPIV3/USA/629-D01363/2008	C3d	.	.	.	.	.	.	.	.	.	.	.	.	.	.	T	.	.	.	.	.	.	L	.	.	.	.	.	.	.	.	T	.	.	.	I	.	.	.	.	T	.	.	.	.	.	R	.
187	KF687332 HPIV3/MEX/4638/2009	C3d	.	.	.	.	.	.	.	.	.	.	.	.	.	.	T	.	.	.	.	.	.	L	.	.	.	.	.	.	.	.	T	.	.	.	.	.	.	.	.	T	.	.	.	.	.	R	.
188	MW654261 HPIV3/DEU/3336/2014	C3d	.	.	.	.	.	.	.	.	.	.	.	.	.	.	T	.	S	.	.	.	.	L	.	.	.	.	.	.	.	.	T	.	.	.	.	.	.	.	.	T	.	.	.	.	.	R	.
189	KT796417 HPIV3/ESP/NSVH45-11198/2014	C3d	.	.	.	.	.	.	.	.	.	.	.	.	.	.	T	.	.	.	.	.	.	L	.	.	.	.	.	.	.	.	T	.	.	V	.	.	.	.	.	T	.	.	.	.	.	R	.
190	MH678676 HPIV3/GBR/113/07/2012	C3d	.	?	.	?	.	.	.	.	.	.	.	.	.	.	T	.	?	.	?	.	?	L	.	.	.	.	.	.	.	.	T	.	.	.	.	.	.	.	.	?	.	.	.	.	.	?	.
191	MG773275 HPIV3/ARG/001/2016	C3a	.	.	.	.	.	.	.	.	.	.	.	.	.	.	T	.	.	.	.	.	.	L	.	.	.	.	.	V	.	.	T	.	.	.	.	.	.	.	.	T	.	.	.	.	.	R	.
192	KT796369 HPIV3/ESP/NSVH41-51296/2013	C3a	.	.	.	.	.	.	.	.	.	.	.	.	.	.	T	.	.	.	.	.	.	L	.	.	.	.	.	.	.	.	T	.	.	.	.	.	.	.	.	T	.	.	.	.	.	R	.
193	LC756946 HPIV3/JPN/URI 14t203/2014	C3a	.	.	.	.	.	.	.	.	.	.	.	.	.	.	T	V	.	.	.	.	.	L	.	.	.	.	.	.	.	.	T	.	.	.	.	.	.	.	.	T	.	.	.	.	.	R	.
194	KX912765 HPIV3/MYS/U592/2012	C3a	.	.	.	.	.	.	.	.	.	.	.	.	.	.	T	.	.	.	.	.	.	L	.	.	.	.	.	.	.	.	T	.	.	.	.	.	.	.	.	T	.	.	.	.	.	R	.
195	HPIV3/CHN/WZ17130/2018	C3a	.	.	.	.	Q	.	.	.	.	.	.	.	.	.	T	.	.	.	.	.	.	L	.	.	.	.	.	.	.	.	T	.	.	.	.	.	.	.	.	T	.	.	.	.	.	R	.
196	HPIV3/CHN/BCH20160445/2016	C3a	.	.	.	.	.	.	.	.	.	.	.	.	.	.	T	.	.	.	.	.	.	L	.	.	.	.	.	.	.	.	T	.	.	.	.	.	.	.	.	T	.	.	.	.	.	R	.
197	HPIV3/CHN/BCH17080/2017	C3a	.	.	.	.	.	.	.	.	.	.	.	.	.	.	T	.	.	.	.	.	.	L	.	.	.	.	.	.	.	.	T	.	.	.	I	.	.	.	.	T	.	.	.	.	.	R	.
198	HPIV3/CHN/YC19024/2019	C3a	.	.	.	.	.	.	.	.	.	.	.	.	.	.	T	.	.	.	.	.	.	L	.	.	.	.	.	.	.	.	T	.	.	.	.	.	.	.	.	T	.	.	.	.	.	R	.
199	MH685716 HPIV3/UGA/E0-059/2013	C3a	.	.	.	.	.	.	.	.	.	.	.	.	.	.	T	.	.	.	.	.	.	L	.	.	.	.	.	.	.	.	T	.	.	.	.	.	.	.	.	T	.	N	.	.	.	R	.
200	KY674929 HPIV3/USA/1R4/2009	C3a	.	.	.	.	.	.	.	.	.	.	.	.	.	.	T	.	.	.	.	.	.	L	.	.	.	.	.	.	.	.	T	.	.	.	.	.	.	.	.	T	.	.	.	.	.	R	.
201	MZ439825 HPIV3/USA/13897/2021	C3a	.	.	.	.	.	.	.	.	.	.	.	.	.	.	T	.	.	.	.	.	.	L	.	.	.	.	.	.	.	.	T	.	.	.	.	.	.	.	.	T	.	N	.	.	.	R	.
202	OR189408 HPIV3/RUS/SPE-RII-34978S/2022	C3a	.	.	.	.	.	.	.	.	.	.	.	.	.	.	T	.	.	.	.	.	.	L	.	.	.	.	.	.	.	.	T	.	.	.	.	.	.	.	.	T	.	.	.	.	.	R	.
203	KX467893 HPIV3/HRV/44.12(3108)/2012	C3a	.	.	.	.	.	.	.	.	.	.	.	.	.	.	T	.	.	Y	.	.	.	L	.	.	.	T	.	.	.	.	T	.	.	.	.	.	.	.	.	T	.	.	.	.	.	R	.
204	MH678693 HPIV3/GBR/395/04/2015	C3a	.	.	.	.	.	.	.	.	.	.	.	.	.	.	T	.	.	.	.	.	.	L	.	.	.	.	.	.	.	.	T	.	.	.	.	.	.	.	.	T	.	.	.	.	.	R	.
205	KJ672527 HPIV3/PER/FLU7965/2007	C3a	.	.	.	.	.	.	.	.	.	.	.	.	.	.	T	.	.	.	.	.	.	L	.	.	.	.	.	.	.	.	T	.	.	.	.	.	.	.	.	T	.	.	.	.	.	R	.
206	KT898926 HPIV3/ITA/14549/2013	C3a	.	.	.	.	.	.	.	.	.	.	.	.	.	.	T	.	.	.	.	.	.	L	.	.	.	.	.	.	.	.	T	.	.	.	.	.	.	.	.	T	.	.	.	.	.	R	.
207	MN306039 HPIV3/USA/SC0767/2019	C3a	.	.	.	.	.	.	.	.	.	.	.	.	.	.	T	.	.	.	.	.	.	L	.	.	.	.	.	.	.	.	T	.	.	.	.	.	.	.	.	T	.	.	.	R	.	R	.
208	MH428627 HPIV3/UGA/UG-KAN-RW/2017	C3a	.	.	.	.	.	.	.	.	.	.	.	.	.	.	T	.	.	.	.	.	.	L	A	.	.	.	.	.	.	.	T	.	.	.	.	.	.	.	.	T	.	.	.	.	.	R	.
209	MW654257 HPIV3/DEU/0549/2013	C3a	.	.	.	.	.	.	.	.	.	.	.	.	.	.	T	.	.	.	.	.	.	L	.	.	.	.	.	.	.	.	T	.	.	.	.	.	.	.	.	T	.	.	.	.	.	R	.
210	HPIV3/CHN/BCH20190390/2019	C3a	.	.	.	.	.	.	.	.	.	.	.	.	.	.	T	.	.	.	.	.	.	L	.	.	.	.	.	.	.	.	T	.	.	.	.	.	.	.	.	T	.	.	.	.	.	R	.
211	HPIV3/CHN/GY17020/2017	C3a	.	.	.	.	.	.	.	.	.	.	.	.	.	.	T	.	.	.	.	.	.	L	.	.	.	.	.	.	.	.	T	.	.	.	.	.	.	.	.	T	.	.	.	.	.	R	.
212	HPIV3/CHN/YC17071/2017	C3a	.	.	.	.	.	.	.	.	.	.	.	.	.	.	T	.	.	.	.	.	.	L	.	.	.	.	.	.	.	.	T	.	.	.	.	.	.	.	.	T	.	.	.	.	.	R	.
213	MH330335 HPIV3/IND/NIV1721711/2017	C3a	.	.	.	.	.	.	.	.	.	.	.	.	.	.	T	T	.	.	.	.	.	L	.	.	.	.	.	.	.	.	T	.	.	.	.	.	.	.	.	T	.	.	.	.	.	R	.
214	HPIV3/CHN/BCH20190746/2019	C3a	.	.	.	.	.	.	.	.	.	.	.	.	.	.	T	T	.	.	.	.	.	L	.	.	.	.	.	.	.	.	T	.	.	.	.	.	.	.	.	T	.	.	.	.	.	R	.
215	OM240916 HPIV3/KOR/GN0315/2021	C3a	.	.	.	.	.	.	.	.	.	.	.	.	.	.	T	T	.	.	.	.	.	L	.	.	N	.	.	.	.	.	T	.	.	.	.	.	.	.	.	T	.	.	.	.	.	.	.
216	KY674982 HPIV3/USA/13F7/2016	C3a	.	.	.	.	.	.	.	.	.	.	.	.	.	.	T	.	.	.	.	.	.	.	.	.	.	.	.	.	.	.	T	.	.	.	.	.	.	.	.	.	.	.	.	.	.	R	.
217	LC720873 HPIV3/JPN/O286/2018	C3a	.	.	.	.	.	.	.	.	.	.	.	.	.	.	T	.	.	.	.	.	.	L	.	.	.	.	.	.	M	.	T	.	.	.	.	.	.	.	.	T	.	.	.	.	.	R	.
218	KT796456 HPIV3/ESP/NSVH20-67163/2015	C3a	.	.	.	.	.	.	.	.	.	.	.	.	.	.	T	.	.	.	.	.	.	L	.	.	.	.	.	.	.	.	T	.	.	.	.	.	.	.	.	T	.	.	.	.	.	R	.
219	MH678675 HPIV3/GBR/112/06/2012	C3a	.	.	.	.	.	.	.	.	.	.	.	.	.	.	T	.	.	.	.	.	.	L	.	.	.	.	.	.	.	.	T	.	.	.	.	.	.	.	.	T	.	.	.	.	.	R	.
220	MN116749 HPIV3/KEN/NR15/2010	C3a	.	.	P	.	.	.	.	.	.	.	.	.	.	.	T	.	.	.	.	.	.	L	.	.	.	.	.	.	.	.	T	.	.	.	.	.	.	.	.	T	.	.	.	.	.	R	.
221	OM240922 HPIV3/KOR/CB0332/2016	C3a	.	.	.	.	.	.	.	.	.	.	.	.	.	.	T	.	.	.	.	.	.	L	.	.	.	.	.	.	.	.	T	.	.	.	.	.	.	.	.	T	.	.	.	.	.	R	.
222	OR189445 HPIV3/RUS/SPE-RII-16991S/2023	C3a	.	.	.	.	.	.	.	.	.	.	.	.	.	.	T	.	.	.	.	.	.	L	.	.	.	.	.	.	.	.	T	.	.	.	.	.	.	.	.	T	.	.	.	.	.	R	.
223	HPIV3/CHN/BCH20160015/2016	C3a	.	.	.	.	.	.	.	.	.	.	.	.	.	.	T	.	.	.	.	.	.	L	.	.	.	.	.	.	.	.	T	.	.	.	.	.	.	.	.	T	.	.	.	.	.	R	.
224	HPIV3/CHN/BCH20170125/2017	C3a	.	.	.	.	.	.	.	.	.	.	.	.	.	.	T	.	.	.	.	.	.	L	.	.	.	.	.	.	.	.	T	.	.	.	.	.	.	.	.	T	.	.	.	.	.	R	.
225	HPIV3/CHN/BCH20170298/2017	C3a	.	.	.	.	.	.	.	.	S	.	.	.	.	.	T	.	.	.	.	.	.	L	.	.	.	.	.	.	.	.	T	.	.	.	.	.	.	.	.	T	.	.	.	.	.	R	.
226	HPIV3/CHN/BCH20170451/2017	C3a	.	.	.	.	.	.	.	.	.	.	.	.	.	.	T	.	.	.	.	.	.	L	.	.	.	.	.	.	.	.	T	.	.	.	.	.	.	.	.	T	.	.	.	.	.	R	.
227	HPIV3/CHN/BCH20190096/2019	C3a	.	.	.	.	.	.	.	.	.	.	.	.	.	.	T	.	.	.	.	.	.	L	.	.	.	.	.	.	.	.	T	.	.	.	.	.	.	.	.	T	.	.	.	.	.	R	.
228	HPIV3/CHN/BCH20190558/2019	C3a	.	.	.	.	.	.	.	.	S	.	.	.	.	.	T	.	.	.	.	.	.	L	.	.	.	.	.	.	.	.	T	.	.	.	.	.	.	.	.	T	.	.	.	.	.	R	.
229	HPIV3/CHN/BCH20190563/2019	C3a	.	.	.	.	.	.	.	.	.	.	.	.	.	.	T	.	.	.	.	.	.	L	.	.	.	.	.	.	.	.	T	.	.	.	.	.	.	.	.	T	.	.	.	.	.	R	.
230	HPIV3/CHN/BCH20190565/2019	C3a	.	.	.	.	.	.	.	.	.	.	.	.	.	.	T	.	.	.	.	.	.	L	.	.	.	.	.	.	.	.	T	.	.	.	.	.	.	.	.	T	.	.	.	.	.	R	.
231	HPIV3/CHN/BCH20190570/2019	C3a	.	.	.	.	.	.	.	.	.	.	.	.	.	.	T	.	.	.	.	.	.	L	.	.	.	.	.	.	.	.	T	.	.	.	.	.	.	.	.	T	.	.	.	.	.	R	.
232	HPIV3/CHN/BCH20190607/2019	C3a	.	.	.	.	.	.	.	.	.	.	.	.	.	.	T	.	.	.	.	.	.	L	.	.	.	.	.	.	.	.	T	.	.	.	.	.	.	.	.	T	.	.	.	.	.	R	.
233	HPIV3/CHN/BCH20190728/2019	C3a	.	.	.	.	.	.	.	.	.	.	.	.	.	.	T	.	.	.	.	.	.	L	.	.	.	.	.	.	.	.	T	.	.	.	.	.	.	.	.	T	.	.	.	.	.	R	.
234	HPIV3/CHN/BCH20190734/2019	C3a	.	.	.	.	.	.	.	.	.	.	.	.	.	.	T	.	.	.	.	.	.	L	.	.	.	.	.	.	.	.	T	.	.	.	.	.	.	.	.	T	.	.	.	.	.	R	.
235	HPIV3/CHN/BCH20190743/2019	C3a	.	.	.	.	.	.	.	.	.	.	.	.	.	.	T	.	.	.	.	.	.	L	.	.	.	.	.	.	.	.	T	.	.	.	.	.	.	.	.	T	.	.	.	.	.	R	.
236	HPIV3/CHN/BCH20190766/2019	C3a	.	.	.	.	.	.	.	.	.	.	.	.	.	.	T	.	.	.	.	.	.	L	.	.	.	.	.	.	.	.	T	.	.	.	.	.	.	.	.	T	.	.	.	.	.	R	.
237	HPIV3/CHN/BCH20190839/2019	C3a	.	.	.	.	.	.	.	.	.	.	.	.	.	.	T	.	.	.	.	.	.	L	.	.	.	.	.	.	.	.	T	.	.	.	.	.	.	.	.	T	.	.	.	.	.	R	.
238	HPIV3/CHN/BCH20190861/2019	C3a	.	.	.	.	.	.	.	.	.	.	.	.	.	.	T	.	.	.	.	.	.	L	.	.	.	.	.	.	.	.	T	.	.	.	.	.	.	.	.	T	.	.	.	.	.	R	.
239	HPIV3/CHN/BCH20190878/2019	C3a	.	.	.	.	.	.	.	.	.	.	.	.	.	.	T	.	.	.	.	.	.	L	.	.	.	.	.	.	.	.	T	.	.	.	.	.	.	.	.	T	.	.	.	.	.	R	.
240	HPIV3/CHN/BCH20200037/2020	C3a	.	.	.	.	.	.	.	.	.	.	.	.	.	.	T	.	.	.	.	.	.	L	.	.	.	.	.	.	.	.	T	.	.	.	.	.	.	.	.	T	.	.	.	.	.	R	.
241	HPIV3/CHN/BCH20200041/2020	C3a	.	.	.	.	.	.	.	.	.	.	.	.	.	.	T	.	.	.	.	.	.	L	.	.	.	.	.	.	.	.	T	.	.	.	.	.	.	.	.	T	.	.	.	.	.	R	.
242	HPIV3/CHN/BCH20200090/2020	C3a	.	.	.	.	.	.	.	.	.	.	.	.	.	.	T	.	.	.	.	.	.	L	.	.	.	.	.	.	.	.	T	.	.	.	.	.	.	.	.	T	.	.	.	.	.	R	.
243	HPIV3/CHN/GZFE17049/2018	C3a	.	.	.	.	.	.	.	.	.	.	.	.	.	.	T	.	.	.	.	.	.	L	.	.	.	.	.	.	.	.	T	.	.	.	.	.	.	.	.	T	.	.	.	.	.	R	.
244	HPIV3/CHN/GZFE18089/2018	C3a	.	.	.	.	.	.	.	.	.	.	.	.	.	.	T	.	.	.	.	.	.	L	.	.	.	.	.	.	.	.	T	.	.	.	.	.	V	.	.	T	.	.	.	.	.	R	.
245	HPIV3/CHN/GZFE19008/2019	C3a	.	.	.	.	.	.	.	.	.	.	.	.	.	.	T	.	.	.	.	.	.	L	.	.	.	.	.	.	.	.	T	.	.	.	.	.	.	.	.	T	.	.	.	.	.	R	.
246	HPIV3/CHN/GZFE19196/2019	C3a	.	.	.	.	.	.	.	.	.	.	.	.	.	.	T	.	.	.	.	.	.	L	.	.	.	.	.	.	.	.	T	.	.	.	.	.	.	.	.	T	.	.	.	.	.	R	.
247	HPIV3/CHN/GY18077/2018	C3a	.	.	.	.	Y	.	.	.	.	.	.	.	.	.	T	.	.	.	.	.	.	L	.	.	.	.	.	.	.	.	T	.	.	.	.	.	.	.	.	T	.	.	.	.	.	.	.
248	HPIV3/CHN/YC18068/2018	C3a	.	.	.	.	.	.	.	.	.	.	.	.	.	.	T	.	.	.	.	.	.	L	.	.	.	.	.	.	.	.	T	.	.	.	.	.	.	.	.	T	.	.	.	.	.	R	.
249	HPIV3/CHN/WZ17234/2018	C3a	.	.	.	.	.	.	.	.	.	.	.	.	.	.	T	.	.	.	.	.	.	L	.	.	.	.	.	.	.	.	T	.	.	.	.	.	.	.	.	T	.	.	.	.	.	R	.
250	MN181381 HPIV3/CHN/Henan245/2018	C3a	.	.	.	.	.	.	.	.	.	.	.	.	.	.	T	.	.	.	.	.	.	L	.	.	.	.	.	.	.	.	T	.	.	.	.	.	.	.	.	T	.	.	.	.	.	R	.
251	MW575660 HPIV3/CHN/BCH4138A/2014	C3a	.	.	.	.	.	.	.	.	.	.	.	.	.	.	T	.	.	.	.	.	.	L	.	.	.	.	.	.	.	.	T	.	.	.	.	.	.	.	.	T	.	.	.	.	.	R	.
252	KY355157 HPIV3/CHN/BJ03151/2016	C3a	.	.	.	.	.	.	.	.	.	.	.	.	.	.	T	.	.	.	.	.	.	L	.	.	.	.	.	.	.	.	T	.	.	.	.	.	.	.	.	T	.	.	.	.	.	R	.
Note: The prototype strains are highlighted in bold black font, the strains obtained in this study are marked in red font, and other Chinese strains are marked in blue font.
[truncated: 126 more columns]

## Sheet: Info
Title	fasta file
Format
DataType	Protein
252
Number Sites	173
Identical	.
Missing	?
Indel	-
