# Supplementary material for: Genetic characteristics of human parainfluenza viruses 1–4 associated with acute lower respiratory tract infection in Chinese children, during 2015–2021
Source: Microbiol Spectr. 2024 Sep 12;12(10):e03432-23. doi: 10.1128/spectrum.03432-23 (PMC11448424; doi:10.1128/spectrum.03432-23)
Supplement: Table S9 — Amino acid mutations of HPIV4. [file spectrum.03432-23-s0010.xlsx]

## Sheet: Sequence Data
	Supplementary table 9. Amino acid substitutions in the HN protein of HPIV4b
No.	NO.	Strians	clade/ lineage/ sub-linage	Amino acid mutations
																				1	1	1	1	1	1	1	1	1	1	1	1	1	1	1	1	1	1	1	1	1	1	1	1	2	2	2	2	2	2
							1	2	3	5	5	5	5	5	6	6	8	8	9	0	0	1	1	1	1	2	2	2	2	2	2	2	3	4	4	5	5	5	6	9	9	9	9	0	0	1	1	1	2
				3	5	7	2	9	5	1	5	6	7	8	5	8	1	2	6	0	3	4	6	8	9	1	4	5	6	7	8	9	3	5	6	1	3	6	6	2	5	8	9	1	4	4	6	9	6
1	1	AB543337 HPIV4b/JPN/Tokyo 68-333/1968	4b-A	D	R	N	S	V	V	G	N	H	I	N	D	M	V	R	S	I	N	D	A	K	G	S	T	L	S	H	R	P	V	T	Y	Q	R	S	T	T	R	A	D	V	N	T	E	D	Y
2	2	JQ241176 HPIV4b/USA/04-13/2004	4b-A	.	.	.	N	.	I	.	.	D	V	D	.	.	.	.	R	.	.	.	V	R	.	.	.	.	.	.	K	.	.	.	.	R	.	.	.	.	Q	.	.	.	.	.	.	N	.
3	3	EU627591 HPIV4b/CAN/SKPIV4/2004	4b-B	.	.	.	N	I	I	.	S	D	V	D	.	.	.	A	R	.	.	.	V	R	.	.	.	.	.	.	K	.	.	.	.	R	.	P	.	.	Q	.	.	.	.	.	.	N	.
4	4	KX912841 HPIV4b/MYS/MY-U1164/2012	4b-B	.	.	.	N	I	I	.	S	D	V	D	G	.	I	A	R	.	.	.	V	.	.	.	.	P	G	.	K	.	A	.	H	R	.	P	.	.	.	.	.	A	.	.	.	N	.
5	5	MN306058 HPIV4b/USA/SC9597/2019	4b-B	.	.	.	N	I	I	.	S	D	V	.	G	.	.	A	R	.	.	.	V	.	.	.	.	P	G	.	K	L	A	.	H	R	.	P	.	.	.	.	.	A	.	.	.	N	.
6	6	KX912831 HPIV4b/MYS/MY-U659/2012	4b-C1	.	.	.	.	.	I	.	.	D	V	D	.	.	.	A	R	T	.	.	V	.	.	.	.	.	G	.	K	.	.	.	.	.	.	P	.	.	.	E	.	A	K	.	.	.	.
7	7	MN488701 HPIV4b/NLD/4310700657/2007	4b-C1	.	.	.	.	.	I	.	S	D	V	D	.	.	.	A	R	T	.	.	V	.	.	.	.	.	G	.	K	.	.	.	.	.	.	P	.	.	.	E	.	A	K	.	.	.	.
8	8	MH828708 HPIV4b/VNM/vzhpiv41/2015	4b-C1	.	.	.	.	.	I	.	S	D	V	D	.	K	.	A	R	T	.	.	V	.	.	.	.	.	G	.	K	.	.	.	.	.	.	P	.	.	.	E	.	A	K	.	.	.	.
9	9	KY674953 HPIV4b/USA/10H2/2016	4b-C1	.	.	.	.	.	I	.	S	D	V	D	.	K	.	A	R	T	.	.	V	.	.	.	.	.	G	.	K	.	.	.	.	.	.	P	.	.	.	E	.	A	K	.	.	.	.
10	10	KX912849 HPIV4b/MYS/MY-U1354/2012	4b-C1	.	.	.	.	.	I	.	S	D	V	D	.	K	.	A	R	T	.	.	V	.	.	.	.	.	G	.	K	.	.	.	.	.	.	P	.	.	.	E	.	A	K	.	.	.	.
11	11	KY674959 HPIV4b/USA/8R2/2011	4b-C1	.	H	.	.	.	I	.	S	D	V	D	.	K	.	A	R	T	.	.	V	.	.	.	.	.	G	.	K	.	.	.	.	.	.	P	.	.	.	E	.	A	K	.	.	.	.
12	12	KX912829 HPIV4b/MYS/MY-U622/2012	4b-C1	.	.	.	.	.	I	.	S	D	V	D	.	K	.	A	R	T	.	.	V	.	.	.	.	.	G	.	K	.	.	.	H	.	.	P	.	.	.	E	.	A	K	.	.	.	.
13	13	KX912839 HPIV4b/MYS/MY-U1117/2012	4b-C1	.	.	.	.	.	I	.	S	D	V	D	.	K	.	A	R	T	.	.	V	.	.	.	I	.	G	.	K	.	.	.	H	.	.	P	.	.	.	E	.	A	K	.	.	.	.
14	14	KX912845 HPIV4b/MYS/MY-U1276/2012	4b-C1	.	.	.	.	.	I	.	S	D	V	D	.	K	.	A	R	T	.	.	V	.	.	.	.	.	G	.	K	.	.	.	H	.	.	P	.	.	.	E	.	A	K	.	.	.	.
15	15	KX912853 HPIV4b/MYS/MY-U2232/2013	4b-C1	.	.	.	.	.	I	.	S	D	V	D	.	K	.	A	R	T	.	.	V	.	.	.	.	.	G	.	K	.	.	.	H	.	.	P	.	.	.	E	.	A	K	.	K	.	.
16	16	KX912856 HPIV4b/MYS/MY-U2498/2013	4b-C1	.	.	.	.	.	I	.	S	D	V	D	.	K	.	A	R	T	.	N	V	.	.	.	.	.	G	.	K	.	.	.	H	.	.	P	.	.	.	E	.	A	K	.	.	.	.
17	17	LC720882 HPIV4b/JPN/O876/2019	4b-C1	.	.	.	.	.	I	.	S	D	V	D	.	K	.	A	R	T	.	.	V	.	.	.	.	.	G	.	K	.	.	.	H	.	.	P	.	.	.	E	.	A	K	.	.	.	.
18	18	MW645221 HPIV4b/DEU/3711/2014	4b-C1	.	.	.	.	.	I	.	S	D	V	D	.	K	.	A	R	T	.	.	V	.	.	.	.	.	G	.	K	.	.	.	H	.	.	P	.	.	.	E	.	A	K	.	.	.	.
19	19	MW645220 HPIV4b/DEU/0087/2015	4b-C1	.	.	.	.	.	I	.	S	D	V	D	.	K	.	A	R	T	.	.	I	.	.	N	.	.	G	.	K	.	.	.	H	.	.	P	.	.	.	E	.	A	K	.	.	.	.
20	20	MW645222 HPIV4b/DEU/5207/2015	4b-C1	.	.	.	.	.	I	.	S	D	V	D	.	K	.	A	R	T	.	.	V	.	R	.	.	.	G	.	K	.	.	.	H	.	.	P	.	.	.	E	.	A	K	.	.	.	.
21	21	MW645223 HPIV4b/DEU/2104/2015	4b-C1	.	.	.	.	.	I	.	S	D	V	D	.	K	.	A	R	T	.	.	V	.	.	.	A	.	G	.	K	.	.	.	H	.	.	P	.	.	.	E	.	A	K	.	.	.	.
22	22	MW645224 HPIV4b/DEU/0147/2015	4b-C1	.	.	.	.	.	I	.	S	D	V	D	.	K	.	A	R	T	.	.	V	.	.	.	.	.	.	.	K	.	.	.	H	.	.	P	S	.	.	E	.	A	K	.	.	.	.
23	23	MW645225 HPIV4b/DEU/0348/2015	4b-C1	.	.	.	.	.	I	.	S	D	V	D	.	K	.	A	R	T	.	.	V	.	.	.	.	.	.	.	K	.	.	.	H	.	.	P	S	.	.	E	.	A	K	.	.	.	.
24	24	KF908238 HPIV4b/AUS/QLD-01/2008	4b-C2	.	.	.	.	.	I	.	S	D	V	D	.	.	.	A	R	T	.	.	V	.	.	.	.	.	G	.	K	.	.	.	.	.	.	P	.	.	.	E	.	A	K	.	.	.	.
25	25	KY986647 HPIV4b/USA/SC3019/2015	4b-C2	E	.	.	N	.	I	.	S	D	V	D	.	.	.	A	R	T	.	.	V	.	.	.	.	.	G	.	K	.	T	.	.	.	.	P	.	.	.	E	.	A	K	.	.	.	.
26	26	KY629773 HPIV4b/USA/16-J4/2016	4b-C2	E	.	.	.	.	I	.	S	D	V	D	.	.	.	A	R	T	.	.	V	.	.	N	.	.	G	.	K	.	A	.	.	.	.	P	.	I	.	E	.	A	R	.	.	.	.
27	27	KY645962 HPIV4b/USA/13I4/2016	4b-C2	E	.	.	.	.	I	.	S	D	V	D	.	.	.	A	R	T	.	.	V	.	R	.	.	.	G	.	K	.	A	.	.	.	.	P	.	.	.	E	A	A	K	.	.	.	.
28	28	ON729321 HPIV4b/USA/SC992/2017	4b-C2	E	.	.	.	.	I	.	S	D	V	D	.	.	.	A	R	T	.	.	V	.	.	.	.	.	G	.	K	.	A	.	.	.	.	P	.	.	.	E	.	A	K	.	.	.	.
29	29	ON729324 HPIV4b/USA/SC3768/2017	4b-C2	E	.	.	.	.	I	.	S	D	V	D	.	.	.	A	R	T	.	.	V	.	.	N	.	.	G	.	K	.	A	.	.	.	.	P	.	.	.	E	.	A	R	.	.	.	.
30	30	MN306032 HPIV4b/USA/SC0496/2019	4b-C2	.	.	.	N	.	I	.	S	D	V	G	Y	.	.	V	R	T	.	.	V	.	.	.	.	.	G	.	K	.	A	.	.	.	K	P	.	.	.	E	.	A	K	.	.	.	.
31	31	MT118680 HPIV4b/USA/0337/2019	4b-C2	E	.	.	.	.	I	.	S	D	V	.	.	.	.	A	R	T	.	.	V	.	.	.	.	.	G	.	K	.	A	.	.	.	.	P	.	.	.	E	.	A	K	.	.	.	.
32	32	KX912824 HPIV4b/MYS/MY-U430/2012	4b-C2	.	.	S	.	.	I	E	S	D	V	D	.	.	.	A	R	T	K	.	V	.	.	.	.	.	G	.	K	.	.	.	.	.	.	P	.	.	.	E	.	A	K	.	.	.	.
33	33	KX912828 HPIV4b/MYS/MY-U598/2012	4b-C2	.	.	.	.	.	I	.	S	D	V	D	.	.	.	A	R	T	.	.	V	.	.	.	.	.	G	.	K	.	.	.	.	.	.	P	.	.	.	E	.	A	K	.	.	.	H
34	34	MT681677 HPIV4b/CHN/Henan/269/2018	4b-C2	E	.	.	.	.	I	.	S	D	V	D	.	.	.	A	R	T	.	.	V	.	.	.	.	.	G	.	K	.	A	.	.	.	.	P	.	.	.	E	.	A	K	.	.	.	.
35	35	MT681678 HPIV4b/CHN/Henan/274/2018	4b-C2	E	.	.	.	.	I	.	S	D	V	D	.	.	.	A	R	T	.	.	I	.	.	.	.	.	G	.	K	.	A	.	.	.	.	P	.	.	.	E	.	A	K	.	.	.	.
36	36	MW645229 HPIV4b/DEU/3482/2015	4b-C2	E	.	.	N	I	I	.	S	D	V	D	.	.	.	A	R	T	.	.	V	.	.	.	.	.	G	.	K	.	T	.	.	.	.	P	.	.	.	E	.	A	K	.	.	.	.
37	37	HPIV4b/CHN/YC17038/2017	4b-C2	E	.	.	.	.	I	.	S	D	V	D	.	.	.	A	R	T	.	Y	V	.	.	.	P	.	G	R	K	.	A	.	.	.	.	P	.	.	.	E	.	A	K	.	.	.	.
38	38	MW645226 HPIV4b/DEU/1192/2017	4b-C2	E	.	.	.	.	I	.	S	D	V	D	.	.	.	A	R	T	.	.	V	.	.	.	.	.	G	.	K	.	A	.	.	.	.	P	.	.	.	E	.	A	K	.	.	.	.
39	39	MW645227 HPIV4b/DEU/5826/2017	4b-C2	E	.	.	.	.	I	.	S	D	V	D	.	.	.	A	R	T	.	.	V	.	.	.	.	.	G	.	K	.	A	.	.	.	.	P	.	.	.	E	.	A	K	.	.	.	.
40	40	MW645228 HPIV4b/DEU/5848/2017	4b-C2	E	.	.	.	.	I	.	S	D	V	D	.	.	.	A	R	T	.	.	V	.	.	.	.	.	G	.	K	.	A	I	.	.	.	P	.	.	.	E	.	A	K	I	.	.	.
41	41	LC706554 HPIV4b/JPN/O896/2019	4b-C2	E	.	.	N	.	I	.	S	D	V	D	.	.	.	A	R	T	.	.	V	.	.	.	.	.	G	.	K	.	T	.	.	.	.	P	.	.	.	E	.	A	K	.	.	.	.
42	42	LC706555 HPIV4b/JPN/OR473/2022	4b-C2	E	.	.	.	.	I	.	S	D	V	D	.	.	.	A	R	T	.	.	V	.	.	.	.	.	G	.	K	.	A	.	.	.	.	P	.	.	.	E	.	A	K	.	.	.	.
43	43	LC706556 HPIV4b/JPN/OR476/2022	4b-C2	E	.	.	.	.	I	.	S	D	V	D	.	.	.	A	R	T	.	.	V	.	.	.	.	.	G	.	K	.	A	.	.	.	.	P	.	.	.	E	.	A	K	.	.	.	.
Note: The prototype strains are highlighted in bold black font, the strains obtained in this study are marked in red font, and other Chinese strains are marked in blue font.
[truncated: 88 more columns]

## Sheet: Info
Title	fasta file
Format
DataType	Protein
43
Number Sites	134
Identical	.
Missing	?
Indel	-
